# Supplementary material for: Analysis of three genomes within the thermophilic bacterial species Caldanaerobacter subterraneus with a focus on carbon monoxide dehydrogenase evolution and hydrolase diversity
Source: BMC Genomics. 2015 Oct 7;16:757. doi: 10.1186/s12864-015-1955-9 (PMC4596419; doi:10.1186/s12864-015-1955-9)
Supplement: Additional file 2: Table S1. — Genome analyses of C. subterraneus subspecies and other bacteria. (XLSX 965 kb) [file 12864_2015_1955_MOESM2_ESM.xlsx]

## Sheet: C.pacificus
			DOOR	HGT analyses			mGenome Subtractor		CAT			MEROPS
Locus tag	Product	Length	Operon	GC content	Codon	Tetra	hit_vs_tengcongensis	hvalue_vs_tengcongensis	Query-Pfam domains	CAZy Families	EC	family	query start-query end	predicted active site residues	predicted metal ligands	hit name	hit start-hit end	e-value
CDSM653_00001	hypothetical protein	714	1	35.99		HGT	TTE0035	0.983
CDSM653_00002	transglutaminase-like enzyme, putative cysteine protease	1323	1	36.05			TTE0036	0.993
CDSM653_00003	cytosine/adenosine deaminase	447	1	41.16			TTE0037	0.993
CDSM653_00006	site-specific tyrosine recombinase XerC	921	2	37.13			TTE2127	0.277
CDSM653_00007	hypothetical protein	417	2	33.33				0
CDSM653_00008	hypothetical protein	957	3	29.57				0
CDSM653_00009	hypothetical protein	156	4	29.49				0
CDSM653_00010	hypothetical protein	189	4	39.15				0
CDSM653_00011	transposase	1104	5	42.66			TTE0670	0.992
CDSM653_00012	hypothetical protein	360	6	30.28				0
CDSM653_00013	hypothetical protein	183	6	30.6				0
CDSM653_00014	hypothetical protein	516	6	29.65				0
CDSM653_00015	transposase	1698	7	34.28			TTE1124	0.979
CDSM653_00016	DNA replication protein DnaC	780	8	33.85			TTE2693	0.255
CDSM653_00017	hypothetical protein	1776	8	35.87		HGT		0
CDSM653_00018	hypothetical protein	408	8	37.25		HGT		0
CDSM653_00019	hypothetical protein	747	9	26.91		HGT		0
CDSM653_00020	hypothetical protein	99	10	34.34				0
CDSM653_00021	response regulator	1935	11	37.16			TTE0038	0.98
CDSM653_00022	DNA polymerase III, gamma/tau subunits	1557	11	38.21			TTE0039	0.983
CDSM653_00023	hypothetical protein	351	11	39.03			TTE0040	0.948
CDSM653_00024	recombination protein RecR	600	11	38.5			TTE0041	0.995
CDSM653_00025	HD-GYP domain-containing protein	1134	12	35.63			TTE0042	0.995
CDSM653_00026	hypothetical protein	273	12	32.23			TTE0043	0.978
CDSM653_00027	hypothetical protein	273	12	30.4			TTE0997	0.356
CDSM653_00028	hypothetical protein	267	12	39.33			TTE0046	0.602
CDSM653_00033	dehydrogenase	738	13	38.35		HGT	TTE0051	1
CDSM653_00034	16S rRNA uridine-516 pseudouridylate synthase family protein	723	14	35.27			TTE0052	1
CDSM653_00035	transcriptional regulator	999	15	35.04			TTE0053	1
CDSM653_00036	ABC-type dipeptide/oligopeptide/nickel transport systems, periplasmic components	1851	15	40.52			TTE0054	0.998
CDSM653_00037	ABC-type dipeptide/oligopeptide/nickel transport systems, permease components	948	15	37.76			TTE0055	1
CDSM653_00038	ABC-type dipeptide/oligopeptide/nickel transport systems, permease components	882	15	35.26			TTE0056	1
CDSM653_00039	ABC-type dipeptide/oligopeptide/nickel transport system, ATPase component	981	15	38.43			TTE0057	0.997
CDSM653_00040	hypothetical protein	99	16	29.29				0
CDSM653_00041	ABC-type dipeptide/oligopeptide/nickel transport system, ATPase component	159	17	42.14			TTE0058	1
CDSM653_00042	hypothetical protein	174	17	31.03			TTE0059	0.983
CDSM653_00043	hypothetical protein	1914	17	36.89			TTE0061	0.992
CDSM653_00044	glycosylase	909	17	42.02			TTE0062	1	DUF377	GH130
CDSM653_00045	glycosylase	921	17	39.85			TTE0063	0.997	DUF377	GH130
CDSM653_00046	formate/nitrate transporter	504	17	38.1			TTE0064	1
CDSM653_00047	glycosyltransferase	531	18	38.98			TTE0066	1
CDSM653_00048	hypothetical protein	480	18	39.17			TTE0067	0.887
CDSM653_00049	hypothetical protein	372	19	36.02			TTE0067	1
CDSM653_00050	D-alanine-D-alanine ligase and related ATP-grasp enzyme	999	19	37.44			TTE0068	1
CDSM653_00051	3-ketoacyl-(acyl-carrier-protein) reductase	522	19	42.34			TTE0069	0.74
CDSM653_00052	transcriptional regulator	273	20	36.63			TTE0070	0.933
CDSM653_00053	hypothetical protein	2232	20	36.38			TTE1777	0.117
CDSM653_00054	ATPase	858	21	41.96			TTE0073	0.947
CDSM653_00055	hypothetical protein	144	22	34.72			TTE0074	1
CDSM653_00056	fumarate hydratase	843	22	39.26			TTE0075	0.993
CDSM653_00057	tartrate dehydratase subunit beta	552	22	37.14			TTE0076	1
CDSM653_00058	Uracil-DNA glycosylase	399	22	39.35		HGT	TTE0077	0.894
CDSM653_00059	Uracil-DNA glycosylase	144	22	38.19			TTE0077	0.979
CDSM653_00064	transcriptional regulator	198	23	33.33			TTE0081	1
CDSM653_00065	transcriptional regulator	894	23	33.45			TTE0082	0.997
CDSM653_00066	transcriptional regulator	243	24	39.51			TTE0083	0.975
CDSM653_00067	transporter components	1038	24	39.98			TTE0084	0.971
CDSM653_00068	dihydrolipoamide dehydrogenase/glutathione oxidoreductase and related enzyme	1386	25	38.02			TTE0088	0.993
CDSM653_00069	glycine cleavage system protein H	378	25	39.42			TTE0089	0.992
CDSM653_00070	transcriptional regulator	948	25	42.83			TTE0090	0.99
CDSM653_00071	3-methyladenine DNA glycosylase	537	25	35.94			TTE0091	1
CDSM653_00072	sigma-F transcribed protein csfB	213	25	34.74			TTE0092	0.986
CDSM653_00073	thymidylate kinase	627	26	42.26			TTE0094	0.99
CDSM653_00074	hypothetical protein	330	26	41.21			TTE0095	1
CDSM653_00075	hypothetical protein	450	26	31.33			TTE0096	0.987
CDSM653_00076	ATPase involved in DNA replication	963	26	33.02			TTE0097	0.991
CDSM653_00077	hypothetical protein	882	26	38.78			TTE0098	0.997
CDSM653_00078	hypothetical protein	390	27	34.87			TTE0099	0.969
CDSM653_00079	permease	834	27	40.29			TTE0100	0.989
CDSM653_00080	hypothetical protein	2181	27	37.69			TTE0101	0.995
CDSM653_00081	arginine deiminase	1233	27	38.12			TTE0103	0.998
CDSM653_00082	SAM-dependent methyltransferase	756	28	38.76			TTE0102	0.992
CDSM653_00083	methyltransferase	828	28	38.29			TTE0104	1
CDSM653_00084	Co/Zn/Cd cation transporter	879	28	36.75			TTE0105	0.979
CDSM653_00085	hypothetical protein	306	29	40.85			TTE0107	0.99
CDSM653_00086	tRNA nucleotidyltransferase/poly(A) polymerase	1251	30	37.65			TTE0109	0.995
CDSM653_00087	methionyl-tRNA synthetase	2010	31	39.5			TTE0110	0.943
CDSM653_00088	Mg-dependent DNase	183	32	36.07			TTE0111	1
CDSM653_00089	hypothetical protein	141	33	51.06			TTE0112	0.457
CDSM653_00090	hypothetical protein	114	33	43.86			TTE0113	0.73
CDSM653_00091	dimethyladenosine transferase (rRNA methylation)	498	33	39.36			TTE0113	0.794
CDSM653_00092	dimethyladenosine transferase (rRNA methylation)	156	33	36.54			TTE0113	0.98
CDSM653_00093	hypothetical protein	993	33	39.58			TTE0114	0.982
CDSM653_00094	hypothetical protein	243	34	31.28			TTE0115	1
CDSM653_00095	S-layer-like domain-containing protein	1227	34	34.56			TTE0116	0.995
CDSM653_00096	hypothetical protein	897	34	30.55			TTE0117	0.997
CDSM653_00097	putative RNA polymerase sigma factor SigI	666	34	35.44			TTE0118	0.995
CDSM653_00098	ATPase involved in chromosome partitioning	1134	35	40.3			TTE0119	0.947
CDSM653_00099	hypothetical protein	363	36	35.26			TTE0120	1
CDSM653_00100	hypothetical protein	507	37	33.73			TTE0121	0.976
CDSM653_00101	ATP-dependent Zn protease	447	37	38.26			TTE0122	0.96
CDSM653_00102	ATP-dependent Zn protease	150	37	45.33			TTE0122	0.898
CDSM653_00103	hypothetical protein	123	37	39.02			TTE0122	0.6
CDSM653_00104	NADH:ubiquinone oxidoreductase subunit 1 (chain H)	573	38	41.54			TTE0124	1
CDSM653_00105	hydrogenase subunit EchE	1092	38	42.95			TTE0127	0.992
CDSM653_00106	hydrogenase subunit EchF	372	38	43.82			TTE0128	1
CDSM653_00107	hydrogenase nickel incorporation protein HypA	309	38	38.19			TTE0129	1
CDSM653_00108	hydrogenase nickel incorporation protein HypB	657	38	39.73			TTE0130	1
CDSM653_00109	hydrogenase maturation protein HypF	2256	38	38.61			TTE0131	0.999				M22	13-741		D101H, D101H	MER148571	5-735	1.20e-196
CDSM653_00110	hydrogenase maturation protein HypC	243	38	41.56			TTE0132	0.988
CDSM653_00111	hydrogenase maturation protein HypD	1059	38	42.02			TTE0133	0.994
CDSM653_00112	hydrogenase maturation protein HypE	990	38	41.72			TTE0134	1
CDSM653_00113	transposase	1284	39	36.21			TTE0333	1
CDSM653_00114	hypothetical protein	102	40	36.27			TTE0135	1
CDSM653_00115	CheY-like domain-containing protein	360	41	34.44			TTE0136	0.966
CDSM653_00116	fructose-1,6-bisphosphate aldolase	852	41	43.08			TTE0137	0.997
CDSM653_00117	transcription termination factor Rho	1482	42	40.62			TTE0138	0.988
CDSM653_00118	50S ribosomal protein L31	210	42	35.71			TTE0139	1
CDSM653_00119	rRNA or tRNA methylase	606	43	34.98			TTE0142	0.98
CDSM653_00120	divalent heavy-metal cations transporter	216	43	42.13			TTE0144	1
CDSM653_00121	putative translation factor (Sua5)	1074	43	41.62			TTE0145	0.983				M22	23-316		T37H, Y41H	MER145515	32-318	4.40e-84
CDSM653_00122	ribose 5-phosphate isomerase RpiB	909	43	42.9			TTE0146	1
CDSM653_00123	Uracil phosphoribosyltransferase	633	43	42.65			TTE0147	1
CDSM653_00124	deoxycytidylate deaminase	471	43	44.8			TTE0148	1
CDSM653_00125	hypothetical protein	99	44	32.32				0
CDSM653_00126	transposase	1242	44	40.98	HGT		TTE0422	1
CDSM653_00127	hypothetical protein	153	45	33.99			TTE0423	0.98
CDSM653_00128	UDP-N-acetylmuramyl pentapeptide phosphotransferase/UDP-N- acetylglucosamine-1-phosphate transferase	1041	45	40.63			TTE0154	0.997
CDSM653_00129	UDP-N-acetylglucosamine 2-epimerase	1158	45	40.93			TTE0155	0.997
CDSM653_00130	transposase	396	46	34.09			TTE1124	1
CDSM653_00131	hypothetical protein	240	47	42.08			TTE0156	0.975
CDSM653_00132	hypothetical protein	741	48	35.36			TTE0157	1
CDSM653_00133	UDP-N-acetylglucosamine 1-carboxyvinyltransferase	1170	48	42.82			TTE0158	0.997
CDSM653_00134	hypothetical protein	345	49	34.2			TTE0160	0.991
CDSM653_00135	alanine dehydrogenase	1146	49	43.54			TTE0161	0.982
CDSM653_00136	hypothetical protein	96	49	36.46				0
CDSM653_00137	transposase	1572	49	34.29			TTE2646	0.945
CDSM653_00138	phosphoenolpyruvate synthase/pyruvate phosphate dikinase	1671	49	37.7			TTE0164	0.996
CDSM653_00139	hypothetical protein	5289	50	39.23		HGT	TTE0165	0.969
CDSM653_00140	S-layer-like domain-containing protein	2565	50	38.13			TTE0166	0.923
CDSM653_00141	S-layer-like domain-containing protein	1482	50	40.22			TTE0167	0.99
CDSM653_00142	sporulation protein and related proteins	1038	50	38.63			TTE0168	0.977
CDSM653_00143	membrane proteins related to metalloendopeptidase	813	50	39.98			TTE0169	0.985				M23B	106-267	H250	H168, D172, H252	MER051115	140-302	2.60e-33
CDSM653_00144	transcription regulator of sigma-E/sigma-K-dependent gene spoIIID	264	50	37.88			TTE0170	0.988
CDSM653_00145	rod shape-determining protein Mbl	1029	50	44.31			TTE0171	1
CDSM653_00146	flagellar basal body and hook proteins	756	50	41.01			TTE0172	0.98
CDSM653_00147	flagellar basal body and hook proteins	801	50	43.7			TTE0173	0.996
CDSM653_00148	flagellum-specific muramidase	336	50	36.9			TTE0174	0.928
CDSM653_00149	(3R)-hydroxymyristoyl-ACP dehydratase	426	50	42.49			TTE0175	0.965
CDSM653_00150	uncharacterized membrane protein, putative virulence factor	1575	50	35.43			TTE0176	0.914
CDSM653_00151	uncharacterized Fe-S center protein	1119	50	42.54			TTE0177	0.997
CDSM653_00152	hypothetical protein	156	51	29.49			TTE0178	0.941
CDSM653_00153	hypothetical protein	813	51	37.52			TTE0179	0.922
CDSM653_00154	transcriptional regulator	2904	52	36.36			TTE0180	0.989
CDSM653_00155	phosphotransferase system mannitol/fructose-specific IIA domain-containing protein	471	52	31.63			TTE0181	0.833
CDSM653_00156	PTS system, galactitol-specific enzyme II, B component	312	52	33.65			TTE0182	0.417
CDSM653_00157	hypothetical protein	1287	52	34.81		HGT	TTE0183	0.498
CDSM653_00158	M42 family peptidase	1110	53	33.42		HGT	TTE0443	0.341				M42	6-358	D69, E214	H67, D182, E215, D237, H332	MER004410	4-344	1.10e-57
CDSM653_00159	Pentose-5-phosphate-3-epimerase	681	54	28.93		HGT	TTE1498	0.394
CDSM653_00160	sugar metabolism transcriptional regulator	534	55	30.71		HGT	TTE2588	0.367
CDSM653_00161	periplasmic sugar-binding proteins	852	56	38.85		HGT	TTE0765	0.272
CDSM653_00162	ABC-type sugar (aldose) transport system, ATPase component	1497	56	34.6		HGT	TTE0204	0.42
CDSM653_00163	ribose/xylose/arabinose/galactoside ABC-type transporter permease	1011	56	36.8		HGT	TTE0764	0.304
CDSM653_00164	ribose/xylose/arabinose/galactoside ABC-type transporter permease	1092	56	31.96		HGT	TTE0205	0.251
CDSM653_00165	hypothetical protein	819	56	38.58		HGT		0
CDSM653_00166	hypothetical protein	1071	56	38.28		HGT		0				M29	165-352	Y316	E216, E282, H309, H328, D330	MER001285	188-395	3.50e-15
CDSM653_00167	glycerol kinase	1494	56	37.82			TTE2002	0.264
CDSM653_00168	hypothetical protein	579	57	38.69			TTE0183	0.984
CDSM653_00169	transcriptional regulator	957	58	35.53			TTE0184	0.972
CDSM653_00170	Pentose-5-phosphate-3-epimerase	645	59	33.18			TTE0185	0.977
CDSM653_00171	hypothetical protein	321	59	37.07				0
CDSM653_00172	thiamine pyrophosphate-dependent dehydrogenase, E1 component alpha subunit	969	59	41.18			TTE0186	0.978
CDSM653_00173	thiamine pyrophosphate-dependent dehydrogenase, E1 component beta subunit	981	59	40.27			TTE0187	0.994
CDSM653_00174	dihydrolipoamide acyltransferase	1245	59	34.78			TTE0188	0.981
CDSM653_00175	hypothetical protein	318	59	33.33			TTE0189	0.962
CDSM653_00176	transketolase	2103	59	42.56			TTE0190	0.919
CDSM653_00177	ATPase	2748	60	34.17			TTE0191	0.904
CDSM653_00178	phosphotransferase system, mannose/fructose/N-acetylgalactosamine-specific component IIB	402	61	34.58			TTE0193	0.293
CDSM653_00179	mannose-specific PTS enzyme IID	756	61	36.38			TTE0194	0.267
CDSM653_00180	mannose-specific PTS enzyme IID	708	61	33.05			TTE0194	0.327
CDSM653_00181	hypothetical protein	432	61	34.49			TTE0192	0.252
CDSM653_00182	fructose-1,6-bisphosphate aldolase	831	61	38.63			TTE0137	0.533
CDSM653_00183	fructose-1-phosphate kinase-like protein	930	61	36.99			TTE2587	0.385
CDSM653_00184	hypothetical protein	1170	61	32.39			TTE2190	0.213
CDSM653_00185	Trk-type K+ transport systems, membrane components	1335	62	35.28			TTE0196	0.987
CDSM653_00186	K+ transport systems, NAD-binding component	654	62	36.24			TTE0197	0.986
CDSM653_00187	hypothetical protein	105	62	31.43			TTE0198	0.971
CDSM653_00188	dehydrogenase and related proteins	924	62	31.17			TTE0199	0.974
CDSM653_00189	ATPase related to phosphate starvation-inducible protein PhoH	1245	63	35.98			TTE0200	0.981
CDSM653_00190	transcriptional regulator	1017	64	34.61			TTE0201	1
CDSM653_00191	ribokinase family sugar kinase	921	64	33.33			TTE0202	1
CDSM653_00192	D-ribose pyranase	393	64	32.06			TTE0203	1
CDSM653_00193	ABC-type sugar (aldose) transport system, ATPase component	1473	64	32.32			TTE0204	1
CDSM653_00194	ribose/xylose/arabinose/galactoside ABC-type transporter permease	933	64	34.94			TTE0205	1
CDSM653_00195	hypothetical protein	93	64	29.03				0
CDSM653_00196	periplasmic sugar-binding proteins	942	64	36.31			TTE0206	1
CDSM653_00197	ABC-type dipeptide/oligopeptide/nickel transport systems, periplasmic components	1647	65	36.73			TTE0208	0.991
CDSM653_00198	hypothetical protein	1479	66	34.55			TTE2708	0.996
CDSM653_00199	glutamate racemase	837	67	32.86			TTE0209	0.95
CDSM653_00200	diaminopimelate decarboxylase	1344	67	36.24			TTE0210	0.998
CDSM653_00201	transcriptional regulator	849	67	38.16			TTE0211	1
CDSM653_00202	N-acetylmuramic acid-6-phosphate etherase	921	67	40.28			TTE0212	1
CDSM653_00203	Beta-lactamase class C and other penicillin binding proteins	1068	67	36.52			TTE0213	1				S12	14-328	S65, K68, Y152		MER120677	29-349	1.40e-59
CDSM653_00204	hypothetical protein	1158	67	37.22			TTE0214	0.984
CDSM653_00205	Beta-glucosidase-related glycosidase	1581	67	36.12			TTE0215	1	Glyco_hydro_3	GH3
CDSM653_00206	N-acetylglucosamine kinase	924	67	35.06			TTE0216	1
CDSM653_00207	anhydro-N-acetylmuramic acid kinase	1209	67	37.3			TTE0217	0.985
CDSM653_00208	acetyltransferase	966	67	34.58			TTE0218	0.994
CDSM653_00209	hypothetical protein	738	67	39.43			TTE0219	0.996
CDSM653_00210	acetyltransferase	954	67	37.63			TTE0220	1
CDSM653_00211	electron transfer flavoprotein subunit beta	798	67	36.22			TTE0546	0.455
CDSM653_00212	electron transfer flavoprotein subunit alpha	672	67	38.84			TTE0547	0.448
CDSM653_00213	electron transfer flavoprotein subunit alpha	231	67	37.23			TTE0547	0.724
CDSM653_00214	FAD/FMN-containing dehydrogenase	1410	67	38.01			TTE0224	0.998
CDSM653_00215	ABC-type dipeptide/oligopeptide/nickel transport systems, permease components	1020	68	33.73			TTE0225	1
CDSM653_00216	ABC-type dipeptide/oligopeptide/nickel transport systems, permease components	867	68	37.72			TTE0226	1
CDSM653_00217	ABC-type dipeptide/oligopeptide/nickel transport system, ATPase component	1035	68	36.81			TTE0227	0.997
CDSM653_00218	ABC-type dipeptide/oligopeptide/nickel transport system, ATPase component	1041	68	35.45			TTE0228	0.957
CDSM653_00219	hypothetical protein	201	68	24.88			TTE0229	1
CDSM653_00220	ABC-type dipeptide/oligopeptide/nickel transport systems, periplasmic components	1857	68	36.08			TTE0231	0.89
CDSM653_00221	N-acetylglucosamine-6-phosphate deacetylase	1173	68	35.72			TTE0232	1				M38	11-302	D	H66, H68, K173, H202, H223	MER033184	20-315	6.50e-45
CDSM653_00222	hypothetical protein	129	68	38.76				0
CDSM653_00223	Beta-lactamase class C and other penicillin binding proteins	693	68	34.34			TTE0234	1				S12	1-140	S11, K14, Y99		MER090384	137-275	1.20e-37
CDSM653_00224	transposase	1284	68	36.21			TTE0333	1
CDSM653_00225	hypothetical protein	1062	69	35.78			TTE0240	1	Glyco_hydro_18	GH18
CDSM653_00226	Beta-glucosidase-related glycosidase	1746	69	34.88			TTE0241	0.998
CDSM653_00227	hypothetical protein	246	69	39.84			TTE0242	1
CDSM653_00228	ferrous ion uptake system protein FeoB ( GTPase)	1071	69	36.69			TTE0243	0.893
CDSM653_00229	ferrous ion uptake system protein FeoB ( GTPase)	840	69	37.38			TTE0243	1
CDSM653_00230	nucleotidyltransferase	366	69	31.69			TTE0244	0.942
CDSM653_00231	hypothetical protein	147	69	39.46				0
CDSM653_00232	hypothetical protein	105	69	36.19				0
CDSM653_00234	hypothetical protein	318	70	40.88			TTE0248	1
CDSM653_00235	cobalt transport protein CbiM	309	70	39.48			TTE0249	1
CDSM653_00236	cobalt transport protein CbiM	384	70	48.18	HGT		TTE0249	0.929
CDSM653_00237	nickel responsive regulator	465	70	37.2			TTE0250	0.993
CDSM653_00238	hypothetical protein	627	71	42.42			TTE0251	1
CDSM653_00239	Na+-transporting methylmalonyl-CoA/oxaloacetate decarboxylase, beta subunit	1110	72	36.04			TTE0252	1
CDSM653_00241	rRNA methylase (SpoU class)	471	73	39.28			TTE0253	1
CDSM653_00242	nucleotidyltransferase/DNA polymerase involved in DNA repair	1155	73	36.28			TTE0254	1
CDSM653_00243	Na+-driven multidrug efflux pump	1371	73	39.75			TTE0255	0.998
CDSM653_00244	membrane-fusion protein	1560	73	36.86			TTE0256	0.998
CDSM653_00245	ABC-type transport systems, involved in lipoprotein release, ATPase components	699	73	39.2			TTE0257	1
CDSM653_00246	ABC-type transport systems, involved in lipoprotein release, permease components	1104	73	37.68			TTE0258	1
CDSM653_00247	hemerythrin	402	73	32.84			TTE0259	1
CDSM653_00248	2-keto-4-pentenoate hydratase/2-oxohepta-3-ene-1,7-dioic acid hydratase (catechol pathway)	729	73	36.9			TTE0260	1
CDSM653_00249	hypothetical protein	1017	74	33.63			TTE0261	0.988
CDSM653_00250	hypothetical protein	1449	75	33.82			TTE1107	0.95
CDSM653_00251	site-specific integrase-resolvase	330	75	31.21			TTE0741	0.89
CDSM653_00254	Ca2+/Na+ antiporter	1050	76	36.67			TTE0262	0.948
CDSM653_00255	ATP-dependent nuclease	3603	77	36.8			TTE0263	0.965
CDSM653_00256	ATP-dependent exoDNAse beta subunit	3555	77	38.17			TTE0264	0.998
CDSM653_00257	DNA repair exonuclease	1203	77	41.23		HGT	TTE0265	1
CDSM653_00258	ATPase involved in DNA repair	3534	77	36.64		HGT	TTE0266	0.995
CDSM653_00259	threonine aldolase	1041	78	42.36			TTE0267	0.997
CDSM653_00260	transcriptional regulator	1779	78	36.42			TTE0268	0.998
CDSM653_00261	hypothetical protein	1305	79	40			TTE0269	0.965
CDSM653_00262	putative peroxiredoxin	663	80	41.33			TTE0270	1
CDSM653_00263	Fe2+/Zn2+ uptake regulation proteins	477	80	34.17			TTE0271	1
CDSM653_00264	hypothetical protein	177	80	33.33			TTE0272	1
CDSM653_00265	galactose-1-phosphate uridylyltransferase	1014	81	41.22			TTE0273	0.964
CDSM653_00266	hypothetical protein	1503	81	34.8			TTE0274	0.992
CDSM653_00267	glycosyltransferase	1071	81	40.24			TTE0275	0.997
CDSM653_00268	hypothetical protein	648	81	39.66			TTE0276	0.958
CDSM653_00269	cellulose biosynthesis protein	1086	81	36.74			TTE0277	1
CDSM653_00270	hypothetical protein	753	82	38.11			TTE0278	0.992
CDSM653_00271	hypothetical protein	636	82	31.76			TTE0280	0.82
CDSM653_00272	hypothetical protein	465	83	34.41			TTE0279	0.987
CDSM653_00273	dehydrogenase (flavoproteins)	1101	83	36.42			TTE0281	0.997
CDSM653_00274	dehydrogenase (flavoproteins)	1065	83	35.77			TTE0282	1
CDSM653_00275	DNA-binding protein	429	84	39.16	HGT		TTE0283	1
CDSM653_00276	membrane-bound proton-translocating pyrophosphatase	2136	84	44.76			TTE0284	0.997
CDSM653_00277	hypothetical protein	1089	85	41.41			TTE0285	0.997
CDSM653_00278	periplasmic sugar-binding proteins	1008	85	36.41			TTE0286	0.997
CDSM653_00279	ATPase	1524	85	33.6			TTE0287	0.97
CDSM653_00280	CheY-like domain-containing protein	1590	85	32.58			TTE0288	0.994
CDSM653_00281	periplasmic sugar-binding proteins	1083	85	38.97			TTE0289	0.997
CDSM653_00282	periplasmic sugar-binding proteins	1137	86	42.83			TTE0290	0.997
CDSM653_00283	ribose/xylose/arabinose/galactoside ABC-type transporter permease	525	87	41.52			TTE0292	1
CDSM653_00284	glycine dehydrogenase subunit 2	1458	88	42.94			TTE0293	1
CDSM653_00285	glycine dehydrogenase subunit 1	1341	88	40.79			TTE0294	1
CDSM653_00286	glycine cleavage system protein H	381	88	40.68			TTE0295	1
CDSM653_00287	glycine cleavage system aminomethyltransferase T	1125	88	37.33			TTE0296	1
CDSM653_00288	lipoate-protein ligase A	981	89	36.6			TTE0297	0.994
CDSM653_00289	transposase	1284	90	36.21			TTE0333	1
CDSM653_00290	hypothetical protein	333	91	42.04			TTE0299	0.982
CDSM653_00291	hypothetical protein	444	91	39.19			TTE0300	1
CDSM653_00292	PLP-dependent aminotransferase	1167	92	39.59			TTE0301	0.995
CDSM653_00293	phosphotransferase system mannitol/fructose-specific IIA domain-containing protein	2079	93	34.78			TTE0303	0.993
CDSM653_00294	ascorbate-specific PTS system enzyme IIC	1278	93	35.99			TTE0304	0.995
CDSM653_00295	phosphotransferase system component IIB of unknown specificity	312	93	33.33			TTE0305	1
CDSM653_00296	hypothetical protein	738	93	35.77			TTE0306	0.996
CDSM653_00297	acetamidase/formamidase	1308	94	38			TTE0307	0.991
CDSM653_00298	transposase	855	95	39.88	HGT		TTE0422	0.965
CDSM653_00299	hypothetical protein	153	96	33.99			TTE0423	0.98
CDSM653_00300	oxidoreductase	1173	96	39.64			TTE0313	0.99
CDSM653_00301	membrane carboxypeptidase (penicillin-binding protein)	2532	96	41.79			TTE0314	0.989
CDSM653_00302	hypothetical protein	1167	96	35.13			TTE0315	0.982
CDSM653_00303	transcriptional regulator	297	96	31.31			TTE2468	0.398
CDSM653_00304	hypothetical protein	315	97	34.92				0
CDSM653_00305	hypothetical protein	345	98	29.28				0
CDSM653_00306	transcriptional regulator	585	98	31.62			TTE0316	0.995
CDSM653_00307	hypothetical protein	984	98	33.13			TTE0317	0.991
CDSM653_00308	hypothetical protein	1098	98	36.25			TTE0318	0.992
CDSM653_00309	2-hydroxyglutaryl-CoA dehydratase activator	963	98	39.15			TTE0319	0.984
CDSM653_00310	ABC-type phosphate transport system, ATPase component	720	98	35.56			TTE0320	0.979
CDSM653_00311	permease	753	98	37.72			TTE0321	0.98
CDSM653_00312	periplasmic component of the Tol biopolymer transport system	576	99	31.77			TTE0322	0.963
CDSM653_00313	periplasmic component of the Tol biopolymer transport system	1407	99	32.27			TTE0322	0.942
CDSM653_00314	DNA-directed RNA polymerase specialized sigma subunits, sigma24 homologs	489	99	31.29			TTE0323	0.994
CDSM653_00315	leucyl-tRNA synthetase	2460	100	40.12			TTE0324	0.998
CDSM653_00316	nucleotidyltransferase	336	100	33.04			TTE0325	0.874
CDSM653_00317	hypothetical protein	366	100	32.51			TTE1958	0.24
CDSM653_00318	ribokinase family sugar kinase	1137	100	37.55			TTE0326	0.958
CDSM653_00319	uncharacterized enzyme involved in pigment biosynthesis	924	100	39.07			TTE0327	0.99
CDSM653_00320	small acid-soluble spore protein Tlp	255	101	34.9			TTE0328	1
CDSM653_00321	phosphate/sulphate permeases	1008	102	34.82			TTE0329	0.967
CDSM653_00322	phosphate transport regulator	621	102	36.88			TTE0330	0.782
CDSM653_00323	transcriptional regulator	2706	102	33.33			TTE0331	0.997
CDSM653_00324	phosphotransferase system cellobiose-specific component IIC	1254	103	35.65			TTE0332	0.998
CDSM653_00325	transposase	855	104	39.88	HGT		TTE0422	0.965
CDSM653_00326	hypothetical protein	153	105	33.99			TTE0423	0.98
CDSM653_00327	hypothetical protein	759	105	30.3			TTE0334	0.984
CDSM653_00328	phosphotransferase system cellobiose-specific component IIB	312	105	32.37			TTE0335	1
CDSM653_00329	phosphotransferase system cellobiose-specific component IIA	333	105	34.23			TTE0336	0.991
CDSM653_00330	6-phospho-beta-glucosidase	1311	105	34.55			TTE0337	1	Glyco_hydro_4|Glyco_hydro_4C	GH4
CDSM653_00331	Beta-glucosidase/6-phospho-beta- glucosidase/beta- galactosidase	1413	105	33.69			TTE0338	0.979	Glyco_hydro_1	GH1
CDSM653_00332	hypothetical protein	135	105	35.56				0
CDSM653_00333	transposase	1284	106	36.21			TTE0333	1
CDSM653_00334	hypothetical protein	1284	106	35.36			TTE2708	0.993
CDSM653_00335	hypothetical protein	834	107	31.18				0
CDSM653_00336	mannitol-1-phosphate 5-dehydrogenase	132	108	29.55			TTE0342	0.721
CDSM653_00337	site-specific integrase-resolvase	636	108	28.93			TTE0714	0.948
CDSM653_00338	transposase	414	108	30.19			TTE0715	0.832
CDSM653_00339	transposase	609	108	34.32			TTE0715	0.886
CDSM653_00340	mannitol-1-phosphate 5-dehydrogenase	420	108	33.81			TTE0342	1
CDSM653_00341	hypothetical protein	117	108	29.91				0
CDSM653_00342	hypothetical protein	114	109	43.86				0
CDSM653_00343	5-nucleotidase/2',3'-cyclic phosphodiesterase and related esterase'	3612	110	40.75			TTE0343	0.989
CDSM653_00344	hypothetical protein	1017	110	37.66			TTE0344	0.938
CDSM653_00345	hypothetical protein	795	111	41.13			TTE0345	1
CDSM653_00346	ferredoxin 3	246	111	36.59			TTE0346	1
CDSM653_00347	transposase	1284	112	36.21			TTE0333	1
CDSM653_00348	hypothetical protein	708	113	35.59			TTE0348	0.983
CDSM653_00349	ABC-type Mn2+/Zn2+ transport systems, permease components	792	114	39.39			TTE0361	0.996
CDSM653_00350	ABC-type Mn/Zn transport systems, ATPase component	774	114	40.57			TTE0362	1
CDSM653_00351	ABC-type Mn/Zn transport system, periplasmic Mn/Zn-binding (lipo)protein (surface adhesin A)	915	114	36.94			TTE0365	0.539
CDSM653_00352	ABC-type Mn/Zn transport system, periplasmic Mn/Zn-binding (lipo)protein (surface adhesin A)	921	114	36.37			TTE0365	0.951
CDSM653_00353	Fe2+/Zn2+ uptake regulation proteins	426	114	35.21			TTE0366	0.936
CDSM653_00354	hypothetical protein	219	115	38.36			TTE0368	1
CDSM653_00355	hypothetical protein	1173	115	34.1			TTE0369	0.921
CDSM653_00356	hypothetical protein	111	115	33.33			TTE0369	0.972
CDSM653_00357	ABC-type Fe3+-siderophores transport systems, periplasmic components	984	116	39.23			TTE0372	0.988
CDSM653_00358	ABC-type cobalamin/Fe3+-siderophores transport systems, permease components	993	116	42.4			TTE0373	0.982
CDSM653_00359	ABC-type cobalamin/Fe3+-siderophores transport systems, ATPase components	801	116	38.95			TTE0374	1
CDSM653_00360	cobyrinic acid a,c-diamide synthase	1344	116	38.24			TTE0375	0.991
CDSM653_00361	cobyric acid synthase	1512	116	38.89			TTE0376	0.968
CDSM653_00362	cobalamin biosynthesis protein CobD/CbiB	951	116	35.75			TTE0377	0.94
CDSM653_00363	hypothetical protein	483	116	39.75			TTE0378	0.994
CDSM653_00364	hypothetical protein	729	116	40.74			TTE0379	0.983
CDSM653_00365	histidinol-phosphate aminotransferase/tyrosine aminotransferase	1104	116	38.41			TTE0380	0.975
CDSM653_00366	adenosylcobinamide kinase/adenosylcobinamide-phosphate guanylyltransferase	552	116	38.95			TTE0381	0.929
CDSM653_00367	cobalamin synthase	747	116	33.07			TTE0382	0.964
CDSM653_00368	membrane protease subunit stomatin/prohibitin-like protein	780	117	39.1			TTE0384	0.996
CDSM653_00369	membrane-bound serine protease (ClpP class)	969	117	42.93			TTE0385	0.991				S49	1-89	S		MER102216	115-201	8.80e-18
CDSM653_00370	hypothetical protein	495	118	37.58			TTE0386	1
CDSM653_00371	isocitrate dehydrogenase	1212	119	36.8			TTE0387	0.968
CDSM653_00372	acetylornithine deacetylase	1104	120	38.86			TTE0388	0.959				M20A	87-348	D, E128	H, D94, E129, E153, H339	MER005170	85-334	4.80e-27
CDSM653_00373	histone acetyltransferase HPA2-like acetyltransferase	516	121	37.79			TTE0389	0.889
CDSM653_00374	regulatory proteins	486	122	32.92			TTE2750	0.609
CDSM653_00375	hypothetical protein	252	123	30.56				0
CDSM653_00376	Fe-S oxidoreductase	1521	124	28.21		HGT	TTE2746	0.19
CDSM653_00377	major facilitator superfamily permease	1194	124	31.74		HGT	TTE0395	0.985
CDSM653_00378	ABC-type multidrug transport system, ATPase component	1017	125	32.74		HGT	TTE1159	0.979
CDSM653_00379	ABC-type multidrug transport system, permease component	792	125	34.22		HGT	TTE1160	0.985
CDSM653_00380	hypothetical protein	774	125	30.23		HGT	TTE1161	0.961
CDSM653_00381	major facilitator superfamily permease	753	125	32.14			TTE0395	0.792
CDSM653_00382	major facilitator superfamily permease	495	125	33.74			TTE0395	0.982
CDSM653_00383	ABC-type multidrug transport system, ATPase component	336	125	33.04			TTE0398	0.874
CDSM653_00384	transposase	1698	126	34.04			TTE1124	0.986
CDSM653_00385	major facilitator superfamily permease	162	127	32.1			TTE0395	0.981
CDSM653_00386	ABC-type multidrug transport system, ATPase component	729	127	30.59			TTE0398	0.971
CDSM653_00387	hypothetical protein	780	127	32.31			TTE0399	0.985
CDSM653_00388	hypothetical protein	684	128	42.54			TTE0400	0.947				S54	1-222	S137, H208		MER017194	1-210	1.90e-44
CDSM653_00389	hypothetical protein	126	129	34.13				0
CDSM653_00390	hypothetical protein	228	130	33.77			TTE0403	0.8
CDSM653_00391	regulatory proteins	327	130	32.11		HGT	TTE2750	0.861
CDSM653_00392	hypothetical protein	369	130	31.17		HGT	TTE0405	0.828
CDSM653_00393	fructose-1-phosphate kinase-like protein	453	131	35.1		HGT	TTE2587	0.384
CDSM653_00394	hypothetical protein	417	131	32.61		HGT	TTE2587	0.321
CDSM653_00395	hypothetical protein	324	132	25.62		HGT		0
CDSM653_00396	hypothetical protein	759	133	29.64		HGT		0
CDSM653_00397	hypothetical protein	114	133	35.96				0
CDSM653_00398	hypothetical protein	438	133	34.25		HGT		0
CDSM653_00399	hypothetical protein	459	133	30.72		HGT	TTE0403	0.421
CDSM653_00400	hypothetical protein	123	133	29.27			TTE2731	0.55
CDSM653_00401	hypothetical protein	315	134	29.21			TTE0292	0.279
CDSM653_00402	hypothetical protein	465	135	33.12	HGT			0
CDSM653_00403	transposase	195	136	34.87			TTE1104	0.906
CDSM653_00404	transposase	786	136	39.44			TTE1104	0.916
CDSM653_00405	hypothetical protein	111	137	31.53				0
CDSM653_00406	hypothetical protein	150	138	42				0
CDSM653_00407	hypothetical protein	375	138	35.73				0
CDSM653_00408	hypothetical protein	117	139	32.48			TTE1120	0.553
CDSM653_00409	hypothetical protein	1215	140	28.64			TTE1031	0.129
CDSM653_00410	glycerate kinase	1140	140	36.32			TTE2616	0.607
CDSM653_00411	sugar-binding periplasmic protein	1302	140	36.33			TTE0799	0.289
CDSM653_00412	ABC-type sugar transport systems, permease components	924	140	33.33			TTE0800	0.394
CDSM653_00413	sugar permeases	834	140	35.61			TTE0801	0.43
CDSM653_00414	hypothetical protein	945	140	34.07			TTE1365	0.146
CDSM653_00415	hypothetical protein	1809	140	36.15			TTE2461	0.925
CDSM653_00416	hypothetical protein	786	140	48.47	HGT			0
CDSM653_00417	hypothetical protein	591	141	50.08		HGT		0
CDSM653_00418	hypothetical protein	105	142	47.62				0
CDSM653_00419	hypothetical protein	1506	142	40.84		HGT		0
CDSM653_00420	integrase core subunit	327	143	37.31			TTE1156	0.954
CDSM653_00421	integrase core subunit	696	144	40.52			TTE1156	0.636
CDSM653_00422	hypothetical protein	513	144	40.55			TTE0627	0.2
CDSM653_00423	transposase	1218	145	39.41			TTE1104	0.946
CDSM653_00424	ABC-type multidrug/protein/lipid transport system, ATPase component	396	146	31.06			TTE1143	1
CDSM653_00425	ABC-type multidrug/protein/lipid transport system, ATPase component	981	146	35.07			TTE1143	0.975
CDSM653_00426	ABC-type multidrug/protein/lipid transport system, ATPase component	186	146	33.33			TTE1143	0.934
CDSM653_00427	hypothetical protein	903	147	34.22			TTE1685	0.117
CDSM653_00428	hypothetical protein	129	148	37.21				0
CDSM653_00429	tryptophanyl-tRNA synthetase	918	149	34.53			TTE1453	0.328
CDSM653_00430	hypothetical protein	108	150	32.41				0
CDSM653_00431	hypothetical protein	375	150	36.27				0
CDSM653_00432	hypothetical protein	150	151	36			TTE0408	0.898
CDSM653_00433	hypothetical protein	546	151	35.53			TTE0409	0.884
CDSM653_00434	ABC-type multidrug transport system, ATPase component	732	151	33.88			TTE0410	0.942
CDSM653_00435	ABC-type Na+ efflux pump, permease component	1194	151	32.58			TTE0411	0.914
CDSM653_00436	hypothetical protein	180	152	33.33			TTE0412	0.797
CDSM653_00437	hypothetical protein	201	152	31.84			TTE0413	0.848
CDSM653_00438	hypothetical protein	123	152	30.89				0
CDSM653_00439	hypothetical protein	321	153	28.97		HGT		0
CDSM653_00440	hypothetical protein	282	154	32.62				0
CDSM653_00441	hypothetical protein	528	154	30.3				0
CDSM653_00442	hypothetical protein	144	155	27.08				0
CDSM653_00443	hypothetical protein	1575	156	39.37			TTE1369	0.046
CDSM653_00444	hypothetical protein	552	157	31.88				0
CDSM653_00445	hypothetical protein	183	158	29.51				0
CDSM653_00446	hypothetical protein	138	159	38.41				0
CDSM653_00447	hypothetical protein	1152	159	35.76				0
CDSM653_00448	acetyltransferase	558	160	33.51			TTE1540	0.335
CDSM653_00449	metal-dependent membrane protease	972	160	30.86			TTE0417	0.873
CDSM653_00450	hypothetical protein	756	160	33.86			TTE0418	0.996
CDSM653_00451	lysophospholipase	942	160	35.14			TTE0419	0.933				S33	14-121	S115, D, H		MER033247	26-128	1.00e-12
CDSM653_00452	permease	948	161	31.54			TTE0420	0.93
CDSM653_00453	hypothetical protein	585	162	32.65		HGT	TTE0426	0.897
CDSM653_00454	hypothetical protein	603	163	32.67		HGT	TTE0424	0.945
CDSM653_00455	hypothetical protein	501	163	23.75		HGT	TTE0435	0.169
CDSM653_00456	hypothetical protein	204	163	30.39			TTE0431	0.567
CDSM653_00457	hypothetical protein	1512	164	33.66		HGT	TTE0406	0.475
CDSM653_00458	ABC-type multidrug transport system, ATPase component	795	165	32.2			TTE0436	0.996
CDSM653_00459	hypothetical protein	591	165	32.15			TTE0437	0.975
CDSM653_00460	transcriptional regulator	357	165	32.49			TTE0438	1
CDSM653_00461	hypothetical protein	906	165	34.11			TTE0439	0.904
CDSM653_00462	hypothetical protein	234	166	38.03				0
CDSM653_00463	M42 family peptidase	1041	167	40.54			TTE0441	0.965				M42	1-330	D66, E206	H64, D174, E207, D229, H311	MER005472	3-326	7.30e-61
CDSM653_00464	M42 family peptidase	1020	167	39.22			TTE0442	0.997				M42	2-337	D62, E198	H60, D170, E199, E221, H309	MER004410	6-346	2.00e-69
CDSM653_00465	M42 family peptidase	984	167	40.85			TTE0443	0.991				M42	3-326	D65, E194	H63, D165, E195, D217, H303	MER004410	2-341	2.20e-83
CDSM653_00466	hypothetical protein	129	168	33.33				0
CDSM653_00467	hypothetical protein	1089	168	36.73			TTE0444	0.967
CDSM653_00468	pyruvate:ferredoxin oxidoreductase and related 2-oxoacid:ferredoxin oxidoreductase, alpha subunit	2697	168	41.9			TTE0445	0.999
CDSM653_00469	hypothetical protein	96	169	28.12				0
CDSM653_00470	hypothetical protein	156	169	42.31			TTE0447	0.353
CDSM653_00471	methyl-accepting chemotaxis protein	1980	169	39.19			TTE0448	0.997
CDSM653_00472	urocanate hydratase	576	170	45.49			TTE0449	0.822
CDSM653_00473	urocanate hydratase	1011	170	44.81			TTE0449	0.961
CDSM653_00474	glutamate formiminotransferase	924	170	37.88			TTE0450	0.961
CDSM653_00475	imidazolonepropionase	1248	170	39.18			TTE0451	0.985				M38	65-379		H76, H78	MER033186	76-392	4.40e-67
CDSM653_00476	hypothetical protein	171	170	35.09			TTE0452	0.839
CDSM653_00477	hypothetical protein	132	170	31.06			TTE0452	1
CDSM653_00478	hypothetical protein	150	171	32.67			TTE0455	0.857
CDSM653_00479	Methenyl tetrahydrofolate cyclohydrolase	678	172	37.91			TTE0456	0.987
CDSM653_00480	surface lipoprotein	1062	173	38.32			TTE0457	0.997
CDSM653_00481	ABC-type sugar (aldose) transport system, ATPase component	1530	173	38.63			TTE0458	1
CDSM653_00482	uncharacterized ABC-type transport system, permease component	1056	173	39.77			TTE0459	0.997
CDSM653_00483	uncharacterized ABC-type transport system, permease component	924	173	40.26			TTE0460	1
CDSM653_00484	transcriptional regulator	726	173	39.39			TTE0461	0.992
CDSM653_00485	cytidine deaminase	408	173	41.42			TTE0462	0.993
CDSM653_00486	phosphopentomutase	1182	173	42.47			TTE0463	0.99
CDSM653_00487	thymidine phosphorylase	1290	173	40.16			TTE0464	0.995
CDSM653_00488	methyl-accepting chemotaxis protein	1590	174	35.41			TTE0465	0.992
CDSM653_00489	hypothetical protein	948	174	38.29			TTE0466	0.997
CDSM653_00490	phosphotransferase system IIC components, glucose/maltose/N-acetylglucosamine-specific	1134	175	41.18			TTE0468	0.91
CDSM653_00491	hypothetical protein	474	176	46.41	HGT			0
CDSM653_00492	trans-homoaconitate synthase	297	177	37.04			TTE0472	0.602
CDSM653_00493	trans-homoaconitate synthase	987	177	41.24			TTE0472	0.985
CDSM653_00494	aconitate hydratase	1935	177	42.89			TTE0473	0.988
CDSM653_00495	hypothetical protein	363	178	34.16			TTE0475	1
CDSM653_00496	hypothetical protein	633	178	39.02			TTE0476	1
CDSM653_00497	HAD superfamily hydrolase	825	179	38.18			TTE0477	0.982
CDSM653_00498	transcriptional regulator	792	180	40.66			TTE0480	0.973
CDSM653_00499	transcriptional regulator	204	180	40.69			TTE0480	0.955
CDSM653_00500	response regulator	339	180	39.53			TTE0481	0.946
CDSM653_00501	response regulator	309	180	39.16			TTE0481	1
CDSM653_00502	sensory transduction histidine kinase	1365	180	38.61			TTE0482	0.991
CDSM653_00503	hypothetical protein	1470	180	39.39			TTE0483	0.98
CDSM653_00504	hypothetical protein	525	181	37.33			TTE0484	1
CDSM653_00505	hypothetical protein	456	182	32.89			TTE0485	0.987
CDSM653_00506	hypothetical protein	2448	183	37.62			TTE0486	0.982
CDSM653_00510	rubrerythrin	537	184	39.29			TTE0487	0.966
CDSM653_00511	hypothetical protein	1437	185	33.96			TTE0571	0.923
CDSM653_00512	S-adenosylmethionine synthetase	1185	186	44.81			TTE0488	0.957
CDSM653_00513	exonuclease V subunit alpha	2301	187	39.59			TTE0489	0.99
CDSM653_00514	amidophosphoribosyltransferase	687	187	39.45			TTE0490	1
CDSM653_00515	flagellar protein	423	187	38.53			TTE0491	0.979
CDSM653_00516	negative regulator of flagellin synthesis (anti-sigma-28 factor)	276	187	29.71			TTE0492	1
CDSM653_00517	hypothetical protein	477	187	37.95			TTE0493	0.968
CDSM653_00518	flagellar hook-associated protein FlgK	1455	187	39.79			TTE0494	0.934
CDSM653_00519	flagellar hook-associated protein FlgL	873	187	41.01			TTE0495	0.952
CDSM653_00520	hypothetical protein	564	187	36.35			TTE0496	0.914
CDSM653_00521	flagellar assembly protein FliW	483	187	30.43			TTE0497	0.819
CDSM653_00522	carbon storage regulator (could also regulate swarming and quorum sensing)	141	187	29.08			TTE0498	0.652
CDSM653_00523	hypothetical protein	102	187	37.25				0
CDSM653_00524	flagellin-like protein	780	187	38.46			TTE0499	0.761
CDSM653_00525	transposase	1515	187	33.73			TTE2646	0.97
CDSM653_00526	hypothetical protein	354	188	26.84				0
CDSM653_00527	hypothetical protein	1779	188	30.13			TTE0096	0.044
CDSM653_00528	UDP-glucose 4-epimerase	987	188	37.49			TTE1927	0.289
CDSM653_00529	cell wall biogenesis regulatory protein	1128	188	34.49			TTE0651	0.363
CDSM653_00530	hypothetical protein	1155	188	32.81			TTE0661	0.229
CDSM653_00531	hypothetical protein	1044	188	31.61		HGT		0
CDSM653_00532	acetyltransferase	660	188	34.55		HGT	TTE0666	0.353
CDSM653_00533	nucleoside-diphosphate-sugar pyrophosphorylase	1059	188	29.37		HGT	TTE2013	0.259
CDSM653_00534	hypothetical protein	708	188	30.23		HGT		0
CDSM653_00535	hypothetical protein	96	188	27.08				0
CDSM653_00536	hypothetical protein	543	189	30.02		HGT		0
CDSM653_00537	hypothetical protein	219	190	40.18				0
CDSM653_00538	hypothetical protein	972	190	33.02				0
CDSM653_00539	asparagine synthase (glutamine-hydrolyzing)	1044	191	37.45			TTE0817	0.741
CDSM653_00540	hypothetical protein	183	192	34.97			TTE0503	1
CDSM653_00541	uncharacterized flagellar protein FlaG	342	192	35.67			TTE0504	0.973
CDSM653_00542	flagellar capping protein	1848	192	37.23			TTE0505	0.693
CDSM653_00543	flagellar protein	405	192	35.06			TTE0506	0.985
CDSM653_00544	hypothetical protein	468	192	30.98			TTE0507	0.891
CDSM653_00545	ATPase or kinase	96	193	35.42			TTE0535	1
CDSM653_00546	hypothetical protein	693	193	38.67			TTE0536	1				M22	1-224		S94H, L98H	MER062878	1-227	1.40e-42
CDSM653_00547	acetyltransferase	447	193	39.82			TTE0537	0.993
CDSM653_00548	putative DNA-binding/iron metalloprotein/AP endonuclease	1032	193	42.15			TTE0538	0.985				M22	11-327		H119, H123	MER140812	8-324	9.50e-78
CDSM653_00549	phosphoglycerate dehydrogenase and related dehydrogenase	945	194	39.47			TTE0539	1
CDSM653_00550	ABC transporter ATPase	1893	195	33.65			TTE0540	0.995
CDSM653_00551	flagellar motor component	849	196	41.11			TTE0541	0.965
CDSM653_00552	flagellar motor protein	651	196	41.47			TTE0542	1
CDSM653_00553	redox-sensing transcriptional repressor Rex	684	196	37.28			TTE0543	0.982
CDSM653_00554	3-hydroxybutyryl-CoA dehydratase	792	196	38.89			TTE0544	0.973
CDSM653_00555	Acyl-CoA dehydrogenase	1176	196	40.65			TTE0545	0.967
CDSM653_00556	electron transfer flavoprotein subunit beta	756	196	42.06			TTE0546	0.988
CDSM653_00557	electron transfer flavoprotein subunit alpha	894	196	43.4			TTE0547	0.943
CDSM653_00558	electron transfer flavoprotein subunit alpha	153	196	40.52			TTE0547	1
CDSM653_00559	hypothetical protein	105	196	37.14				0
CDSM653_00560	3-hydroxybutyryl-CoA dehydrogenase	846	196	37.35			TTE0548	0.993
CDSM653_00561	acetyl-CoA acetyltransferase	1185	196	44.56			TTE0549	1
CDSM653_00562	transcriptional regulator	1410	196	31.21			TTE0550	0.996
CDSM653_00563	acyl dehydratase	444	197	34.68			TTE0551	0.925
CDSM653_00564	hypothetical protein	867	197	35.52			TTE0460	0.243
CDSM653_00565	hypothetical protein	999	197	32.93		HGT	TTE0764	0.268
CDSM653_00566	ABC-type sugar (aldose) transport system, ATPase component	741	197	34.28			TTE0410	0.325
CDSM653_00567	ABC-type polar amino acid transport system, ATPase component	738	197	33.88			TTE0848	0.318
CDSM653_00568	hypothetical protein	1272	197	35.06				0
CDSM653_00569	alpha/beta superfamily hydrolase/acyltransferase	741	198	33.6			TTE0552	1				S33	13-224	S60, D184, H212		MER037236	64-277	8.90e-19
CDSM653_00570	hypothetical protein	1029	198	37.03			TTE0553	0.997
CDSM653_00571	Acetyl-CoA hydrolase	1296	198	35.34			TTE0554	1
CDSM653_00572	alpha/beta superfamily hydrolase/acyltransferase	1059	199	41.27			TTE0556	0.114				S33	14-130	S105, D, H		MER037236	21-137	1.10e-10
CDSM653_00573	Esterase	897	200	33.22			TTE0556	0.993				S33	26-148	S100, D, H		MER044581	182-313	1.40e-10
CDSM653_00574	3-oxoacyl-(acyl-carrier-protein) synthase III	1008	200	36.71			TTE0557	0.964
CDSM653_00575	hypothetical protein	663	201	31.37			TTE0559	0.286
CDSM653_00576	hypothetical protein	117	202	27.35				0
CDSM653_00577	hypothetical protein	459	203	35.08			TTE0560	0.961
CDSM653_00578	response regulators of cell autolysis	726	203	33.2			TTE0561	0.975
CDSM653_00579	sensory transduction histidine kinase	870	203	31.72			TTE0562	0.997
CDSM653_00580	hypothetical protein	573	203	34.21			TTE0563	0.99
CDSM653_00581	hypothetical protein	132	204	38.64				0
CDSM653_00582	hypothetical protein	93	204	38.71				0
CDSM653_00583	hypothetical protein	858	204	38.93			TTE0565	0.93
CDSM653_00584	ferredoxin-NADP(+) reductase subunit alpha	558	204	39.43			TTE0566	0.849
CDSM653_00585	ferredoxin-NADP(+) reductase subunit alpha	309	205	39.81			TTE0566	0.971
CDSM653_00586	NADPH-dependent glutamate synthase beta chain and related oxidoreductase	1395	205	43.94			TTE0567	0.998
CDSM653_00587	glutamate dehydrogenase/leucine dehydrogenase	762	206	43.18			TTE1344	0.644
CDSM653_00588	glutamate dehydrogenase/leucine dehydrogenase	486	206	40.53			TTE1344	0.627
CDSM653_00589	3-methyladenine DNA glycosylase	909	206	38.5			TTE0574	0.97
CDSM653_00590	hypothetical protein	690	206	36.81			TTE0575	0.974
CDSM653_00591	subtilisin-like serine protease	1239	207	39.71			TTE0576	0.993				S08A	93-410	D131, H166, N267, S354		MER016688	93-410	2.20e-187
CDSM653_00592	hypothetical protein	114	208	35.96				0
CDSM653_00593	hypothetical protein	177	209	35.59			TTE0577	0.276
CDSM653_00594	hypothetical protein	153	209	43.14				0
CDSM653_00595	hypothetical protein	951	209	33.75			TTE0578	0.984
CDSM653_00596	Co-chaperonin GroES (HSP10)	285	210	42.46			TTE0579	1
CDSM653_00597	chaperonin GroEL	1629	210	41.68			TTE0580	0.993
CDSM653_00599	acetyltransferase	603	211	29.19			TTE0581	0.99
CDSM653_00600	hypothetical protein	600	212	37			TTE1120	0.302
CDSM653_00601	hypothetical protein	357	212	40.62	HGT		TTE0838	0.314
CDSM653_00602	hypothetical protein	252	212	35.32			TTE1071	0.651
CDSM653_00603	IMP dehydrogenase/GMP reductase	1494	213	43.24			TTE0582	0.974
CDSM653_00604	GMP synthase	1539	213	42.11			TTE0583	0.992				C26	8-226	M90C, T177H, R179E		MER153273	2-228	2.90e-62
CDSM653_00605	permease	1335	214	39.7			TTE0584	0.984
CDSM653_00606	phosphoribosylcarboxyaminoimidazole (NCAIR) mutase	462	214	41.77			TTE0585	1
CDSM653_00607	phosphoribosylaminoimidazole-succinocarboxamide synthase	705	214	34.61			TTE0588	0.983
CDSM653_00608	phosphoribosylaminoimidazole synthetase	1011	214	36.99			TTE0590	0.988
CDSM653_00609	phosphoribosylglycinamide formyltransferase	624	214	38.62			TTE0591	0.985
CDSM653_00610	bifunctional phosphoribosylaminoimidazolecarboxamide formyltransferase/IMP cyclohydrolase	1527	214	40.21			TTE0592	0.99
CDSM653_00611	phosphoribosylamine--glycine ligase	1260	214	38.73			TTE0593	0.967
CDSM653_00612	SAM-dependent methyltransferase	618	214	35.28			TTE0594	0.98
CDSM653_00613	glutamate racemase	795	214	35.6			TTE0595	0.913
CDSM653_00614	metal-dependent amidase/aminoacylase/carboxypeptidase	1176	214	40.56			TTE0596	0.969				M20D	24-386	D78E	D76, D104, E136, H361	MER005163	24-384	1.10e-84
CDSM653_00615	hypothetical protein	132	215	40.91				0
CDSM653_00616	O-antigen and teichoic acid export protein	1557	216	35.45			TTE0597	0.983
CDSM653_00617	putative transcriptional regulator	2019	217	34.87			TTE0598	0.984
CDSM653_00618	phosphotransferase system cellobiose-specific component IIB	327	218	40.67			TTE0600	0.972
CDSM653_00619	phosphotransferase system cellobiose-specific component IIC	1281	218	39.66			TTE0601	0.998
CDSM653_00620	phosphotransferase system cellobiose-specific component IIA	342	218	37.72			TTE0602	0.92
CDSM653_00621	hypothetical protein	309	219	36.25			TTE0603	1
CDSM653_00622	superfamily I DNA/RNA helicase	1023	220	37.73			TTE0604	1
CDSM653_00623	NAD-dependent DNA ligase	741	220	41.57			TTE0605	0.951
CDSM653_00624	NAD-dependent DNA ligase	576	220	43.75			TTE0605	0.885
CDSM653_00625	NAD-dependent DNA ligase	750	220	41.73			TTE0605	0.964
CDSM653_00626	aspartyl/glutamyl-tRNA amidotransferase subunit C	288	220	40.97			TTE0606	0.947
CDSM653_00627	aspartyl/glutamyl-tRNA amidotransferase subunit A	1467	220	40.83			TTE0607	0.994
CDSM653_00628	aspartyl/glutamyl-tRNA amidotransferase subunit B	96	221	40.62			TTE0608	1
CDSM653_00629	ABC-type dipeptide/oligopeptide/nickel transport systems, periplasmic components	1650	222	40.61			TTE0609	0.993
CDSM653_00630	ABC-type dipeptide/oligopeptide/nickel transport systems, periplasmic components	1425	223	40.56			TTE0611	0.964
CDSM653_00631	ABC-type dipeptide/oligopeptide/nickel transport systems, periplasmic components	213	224	41.31			TTE0611	1
CDSM653_00632	ABC-type dipeptide/oligopeptide/nickel transport systems, permease components	897	224	39.8			TTE0612	1
CDSM653_00633	ABC-type dipeptide/oligopeptide/nickel transport systems, permease components	606	224	43.07			TTE0613	0.995
CDSM653_00634	hypothetical protein	93	225	38.71				0
CDSM653_00635	hypothetical protein	114	226	34.21			TTE0611	0.649
CDSM653_00636	ABC-type dipeptide/oligopeptide/nickel transport systems, periplasmic components	108	226	35.19			TTE0611	0.8
CDSM653_00637	ABC-type dipeptide/oligopeptide/nickel transport system, ATPase component	1032	227	42.73			TTE0614	1
CDSM653_00638	ABC-type dipeptide/oligopeptide/nickel transport system, ATPase component	963	227	42.06			TTE0615	0.997
CDSM653_00639	hypothetical protein	1095	227	33.06			TTE0616	0.962
CDSM653_00640	hypothetical protein	477	227	33.12			TTE0616	1
CDSM653_00641	RNase PH	786	228	41.22			TTE0618	1
CDSM653_00642	xanthosine triphosphate pyrophosphatase	603	228	37.48			TTE0620	0.995
CDSM653_00643	phosphoesterase	501	228	37.33			TTE0621	1
CDSM653_00644	hypothetical protein	576	228	31.77				0
CDSM653_00653	hypothetical protein	114	229	28.07				0
CDSM653_00655	hypothetical protein	207	230	42.03			TTE0623	0.985
CDSM653_00656	trigger factor	711	231	36.01			TTE0624	0.987
CDSM653_00657	ATP-dependent Clp protease proteolytic subunit	588	231	41.84			TTE0625	0.995				S14	1-192	X98S, H123, D172		MER175662	1-192	8.90e-70
CDSM653_00658	ATP-dependent protease ATP-binding subunit ClpX	1278	231	41.55			TTE0626	1
CDSM653_00659	ATP-dependent Lon protease	2337	231	40.86			TTE0627	0.996				S16	537-777	S678, K721		MER058049	533-773	1.00e-85
CDSM653_00660	ribosome biogenesis GTP-binding protein YsxC	585	231	34.36			TTE0628	1
CDSM653_00661	hypothetical protein	363	232	38.57			TTE0629	0.992
CDSM653_00662	F0F1 ATP synthase subunit A	654	232	41.74			TTE0630	0.991
CDSM653_00663	F0F1 ATP synthase subunit C	222	232	44.59			TTE0631	0.932
CDSM653_00664	F0F1-type ATP synthase b subunit	507	232	37.87			TTE0633	0.964
CDSM653_00665	F0F1-type ATP synthase delta subunit (mitochondrial oligomycin sensitivity protein)	534	232	33.15			TTE0634	0.983
CDSM653_00666	F0F1 ATP synthase subunit alpha	1521	232	45.36			TTE0635	1
CDSM653_00667	F0F1 ATP synthase subunit gamma	888	232	41.22			TTE0636	0.997
CDSM653_00668	F0F1 ATP synthase subunit beta	1386	232	45.17			TTE0637	0.993
CDSM653_00669	F0F1-type ATP synthase epsilon subunit (mitochondrial delta subunit)	417	232	43.65			TTE0638	0.993
CDSM653_00670	DMT family permease	867	233	38.75			TTE0639	0.986
CDSM653_00671	NAD synthase	1632	233	35.78			TTE0640	0.989
CDSM653_00672	ABC-type nitrate/sulfonate/taurine/bicarbonate transport systems, permease components	813	233	38.62			TTE0641	0.993
CDSM653_00673	ABC-type nitrate/sulfonate/taurine/bicarbonate transport systems, ATPase components	747	233	39.36			TTE0642	0.992
CDSM653_00674	ABC-type nitrate/sulfonate/taurine/bicarbonate transport systems, periplasmic components	1011	233	42.14			TTE0643	0.997
CDSM653_00675	TPR repeat-containing protein	2490	234	38.84			TTE0644	0.99
CDSM653_00676	hypothetical protein	96	234	30.21			TTE0645	0.871
CDSM653_00677	hypothetical protein	111	235	30.63			TTE0645	1
CDSM653_00678	methyl-accepting chemotaxis protein	855	235	39.77			TTE0646	0.986
CDSM653_00679	hypothetical protein	1083	236	30.66			TTE0649	0.461
CDSM653_00680	UDP-N-acetyl-D-mannosaminuronate dehydrogenase	1386	237	40.62			TTE0652	0.28
CDSM653_00681	UDP-glucose 4-epimerase	948	237	39.35			TTE1927	0.311
CDSM653_00682	hypothetical protein	942	237	34.5			TTE1399	0.093
CDSM653_00683	glycosyltransferase	1137	237	39.23			TTE0658	0.254
CDSM653_00684	hypothetical protein	1320	237	27.05				0
CDSM653_00685	glycosyltransferase	1143	237	38.06		HGT	TTE0658	0.305
CDSM653_00686	hypothetical protein	570	237	31.23			TTE0004	0.252
CDSM653_00687	hypothetical protein	1131	237	35.63			TTE0672	0.165
CDSM653_00688	glycosyltransferase	1137	237	36.5			TTE0275	0.286
CDSM653_00689	hypothetical protein	531	238	25.99				0
CDSM653_00690	hypothetical protein	105	239	36.19				0
CDSM653_00691	sugar transferase involved in lipopolysaccharide synthesis	1011	240	33.23		HGT	TTE0665	0.262
CDSM653_00692	UDP-glucose 4-epimerase	936	240	33.55		HGT	TTE1927	0.357
CDSM653_00693	UDP-glucose 4-epimerase	1053	240	33.33			TTE1927	0.263
CDSM653_00694	nucleoside-diphosphate-sugar pyrophosphorylase	918	240	35.62			TTE0065	0.223
CDSM653_00695	hypothetical protein	897	240	35.23			TTE1927	0.138
CDSM653_00696	hypothetical protein	558	240	35.66				0
CDSM653_00697	hypothetical protein	1035	240	34.01				0
CDSM653_00698	UDP-glucose 4-epimerase	519	240	32.18			TTE1927	0.355
CDSM653_00699	hypothetical protein	390	240	35.38			TTE1927	0.319
CDSM653_00700	hypothetical protein	1296	241	29.86		HGT		0
CDSM653_00701	hypothetical protein	420	241	26.9			TTE1601	0.158
CDSM653_00702	hypothetical protein	1842	242	37.4			TTE0266	0.06
CDSM653_00703	hypothetical protein	1332	242	37.16			TTE1377	0.05
CDSM653_00704	hypothetical protein	2139	242	37.82			TTE2660	0.098
CDSM653_00705	hypothetical protein	144	242	40.28				0
CDSM653_00706	hypothetical protein	1068	242	38.95			TTE0265	0.211
CDSM653_00707	transposase	1284	242	36.21			TTE0333	0.988
CDSM653_00708	hypothetical protein	2310	243	38.35			TTE0266	0.218
CDSM653_00709	hypothetical protein	117	244	42.74				0
CDSM653_00710	hypothetical protein	753	244	35.06				0
CDSM653_00711	hypothetical protein	141	245	34.75				0
CDSM653_00712	hypothetical protein	759	245	37.68				0
CDSM653_00713	hypothetical protein	1746	246	28.58		HGT	TTE0672	0.231
CDSM653_00714	superfamily I DNA/RNA helicase	1791	246	28.92		HGT	TTE0604	0.229
CDSM653_00715	hypothetical protein	222	246	30.18			TTE0402	0.301
CDSM653_00716	hypothetical protein	279	247	25.45				0
CDSM653_00717	hypothetical protein	390	247	33.85		HGT	TTE2124	0.178
CDSM653_00718	hypothetical protein	468	247	27.35		HGT		0
CDSM653_00719	hypothetical protein	306	248	31.37		HGT		0
CDSM653_00721	hypothetical protein	132	249	34.85				0
CDSM653_00722	hypothetical protein	102	250	24.51				0
CDSM653_00723	hypothetical protein	1461	251	31.14		HGT		0
CDSM653_00724	hypothetical protein	2280	251	33.51		HGT		0
CDSM653_00725	hypothetical protein	99	251	25.25				0
CDSM653_00726	hypothetical protein	927	251	32.69		HGT	TTE0673	0.919
CDSM653_00727	hypothetical protein	1023	252	32.55			TTE0677	0.209
CDSM653_00728	hypothetical protein	834	253	31.41				0
CDSM653_00729	hypothetical protein	111	254	36.04			TTE0678	0.611
CDSM653_00730	hypothetical protein	552	254	40.22			TTE0679	0.967
CDSM653_00731	methyl-accepting chemotaxis protein	1818	254	38.67			TTE0680	0.97
CDSM653_00732	phosphodiesterase	564	254	40.6			TTE0681	0.925
CDSM653_00733	hypothetical protein	915	254	35.52			TTE2520	0.237
CDSM653_00734	manganese transporter NRAMP	1263	254	36.5			TTE0686	0.981
CDSM653_00735	putative regulator of acetoin metabolism	2025	255	38.91			TTE0687	0.994
CDSM653_00736	thiamine pyrophosphate-dependent dehydrogenase, E1 component alpha subunit	918	256	46.84			TTE0688	1
CDSM653_00737	thiamine pyrophosphate-dependent dehydrogenase, E1 component beta subunit	1020	256	43.63			TTE0689	0.997
CDSM653_00738	dihydrolipoamide acyltransferase	1200	256	46.17		HGT	TTE0690	0.99
CDSM653_00739	NADPH-dependent glutamate synthase beta chain and related oxidoreductase	1368	257	46.13		HGT	TTE0693	0.996
CDSM653_00740	ferredoxin-NADP(+) reductase subunit alpha	879	257	40.73			TTE0694	0.997
CDSM653_00741	threonine dehydrogenase and related Zn-dependent dehydrogenase	1059	258	44			TTE0695	0.997
CDSM653_00742	alcohol dehydrogenase IV	1212	259	40.43			TTE0696	0.846
CDSM653_00743	ferredoxin 2	1746	260	46.74		HGT	TTE0697	0.995
CDSM653_00744	hypothetical protein	1161	260	49.01	HGT		TTE0698	0.992
CDSM653_00745	hypothetical protein	144	261	31.25				0
CDSM653_00746	chemotaxis signal transduction protein	471	262	34.18			TTE0700	0.955
CDSM653_00747	HD domain-containing protein	1104	262	41.58			TTE0701	0.967
CDSM653_00748	methyl-accepting chemotaxis protein	1968	262	37.04			TTE0702	0.956
CDSM653_00749	site-specific integrase-resolvase	582	263	33.33			TTE0705	0.943
CDSM653_00750	hypothetical protein	144	263	27.08			TTE0706	0.936
CDSM653_00751	hypothetical protein	393	263	39.95			TTE0587	0.631
CDSM653_00752	hypothetical protein	306	263	41.5			TTE0708	0.525
CDSM653_00753	transposase	1104	264	42.66			TTE0670	0.992
CDSM653_00754	hypothetical protein	1410	265	43.55			TTE0709	0.985
CDSM653_00755	hypothetical protein	387	266	33.59			TTE0710	0.977
CDSM653_00756	hypothetical protein	93	266	27.96			TTE0711	1
CDSM653_00757	nucleotidyltransferase	450	266	32.22			TTE0712	0.906
CDSM653_00758	hypothetical protein	378	266	32.01			TTE0713	0.216
CDSM653_00759	RNA processing exonuclease	1626	266	39.67			TTE0716	0.985
CDSM653_00760	hypothetical protein	120	267	47.5				0
CDSM653_00761	transcriptional regulator	1437	268	35.77			TTE0717	0.994
CDSM653_00762	hypothetical protein	114	269	33.33				0
CDSM653_00763	Acyl-CoA hydrolase	369	270	44.99			TTE0718	0.992
CDSM653_00764	hypothetical protein	828	270	42.39			TTE0719	0.982
CDSM653_00765	Acyl-CoA:acetate CoA transferase alpha subunit	666	270	39.34			TTE0720	1
CDSM653_00766	Acyl-CoA:acetate CoA transferase beta subunit	666	270	43.69			TTE0721	0.982
CDSM653_00767	hypothetical protein	1047	270	40.4			TTE0722	0.991
CDSM653_00768	lysine 2,3-aminomutase	1263	270	41.41			TTE0723	0.993
CDSM653_00769	hypothetical protein	1026	270	37.52			TTE0724	0.991
CDSM653_00770	MutS-like ATPase	1500	270	34.07			TTE0725	0.97
CDSM653_00771	D-lysine 5,6-aminomutase alpha subunit	1563	270	40.56			TTE0726	0.994
CDSM653_00772	D-lysine 5,6-aminomutase beta subunit	810	270	43.7			TTE0727	0.993
CDSM653_00773	amino acid transporters	1380	271	41.23			TTE0728	0.998
CDSM653_00774	epimerase, PhzC/PhzF-like protein	774	272	38.5			TTE0729	0.996
CDSM653_00775	transcription antiterminator	516	273	36.24			TTE0730	0.959
CDSM653_00776	phosphomannomutase	1368	273	39.47			TTE0731	0.991
CDSM653_00777	UDP-glucose pyrophosphorylase	906	273	37.53			TTE0732	0.967
CDSM653_00778	capsular polysaccharide biosynthesis	954	273	33.86			TTE0740	0.773
CDSM653_00779	hypothetical protein	1053	273	36.75			TTE0743	0.977
CDSM653_00780	hypothetical protein	669	273	37.82			TTE0745	0.995
CDSM653_00781	hypothetical protein	453	274	38.85			TTE2529	0.267
CDSM653_00782	hypothetical protein	111	275	35.14				0
CDSM653_00783	hypothetical protein	114	276	36.84			TTE0746	1
CDSM653_00784	nucleoside diphosphate kinase	411	277	41.12			TTE0747	0.985
CDSM653_00785	major facilitator superfamily permease	642	277	39.25			TTE0749	0.991
CDSM653_00786	hypothetical protein	123	278	34.96				0
CDSM653_00787	major facilitator superfamily permease	621	279	36.88			TTE0749	0.85
CDSM653_00788	hypothetical protein	369	280	38.48			TTE0750	0.967
CDSM653_00789	hypothetical protein	438	280	37.67	HGT		TTE0750	0.993
CDSM653_00790	hypothetical protein	384	281	41.15			TTE0753	1
CDSM653_00791	membrane-associated phospholipid phosphatase	867	282	35.87			TTE0754	0.972
CDSM653_00792	hypothetical protein	345	283	39.71			TTE0755	0.991
CDSM653_00793	hypothetical protein	507	284	33.73			TTE0756	0.952
CDSM653_00794	phosphatidylglycerophosphate synthase	510	284	35.88			TTE0757	0.97
CDSM653_00795	hypothetical protein	120	284	45.83			TTE0759	0.59
CDSM653_00796	PP family ATPase	753	285	39.04			TTE0769	0.988
CDSM653_00797	NCAIR mutase (PurE)-related proteins	762	285	43.04			TTE0770	0.984
CDSM653_00798	hypothetical protein	738	285	40.79				0
CDSM653_00799	hypothetical protein	438	285	34.25				0
CDSM653_00800	sensory transduction histidine kinase	1356	286	35.99			TTE0773	0.971
CDSM653_00801	response regulator	672	286	37.65			TTE0774	0.991
CDSM653_00802	hypothetical protein	945	287	34.5		HGT	TTE0775	0.869
CDSM653_00803	hypothetical protein	624	287	39.58		HGT	TTE0776	0.749
CDSM653_00804	hypothetical protein	453	288	56.29	HGT	HGT		0
CDSM653_00805	valyl-tRNA synthetase	534	289	41.95		HGT	TTE0781	0.977
CDSM653_00806	hypothetical protein	240	289	36.25				0
CDSM653_00807	transcriptional regulator	1029	290	37.32			TTE0797	0.971
CDSM653_00808	uncharacterized Fe-S protein	702	290	41.74			TTE0796	0.974
CDSM653_00809	small acid-soluble spore protein	306	291	44.77			TTE0795	0.98
CDSM653_00810	hypothetical protein	1284	292	35.9			TTE0402	0.977
CDSM653_00811	transposase	1284	292	36.21			TTE0333	1
CDSM653_00812	hypothetical protein	447	293	32.44			TTE0794	0.993
CDSM653_00813	hypothetical protein	768	294	31.77			TTE0793	0.98
CDSM653_00814	hypothetical protein	636	295	32.55			TTE2757	0.299
CDSM653_00815	ABC-type multidrug transport system, permease component	738	295	34.82			TTE1142	0.865
CDSM653_00816	ABC-type multidrug transport system, ATPase component	936	295	34.72			TTE2402	0.302
CDSM653_00817	hypothetical protein	732	295	34.02			TTE0792	0.897
CDSM653_00818	ABC-type multidrug transport system, ATPase component	966	295	36.13			TTE0791	0.96
CDSM653_00819	hypothetical protein	252	295	28.97			TTE2734	0.952
CDSM653_00820	hypothetical protein	258	296	41.86				0
CDSM653_00821	integrase core subunit	153	296	38.56			TTE1156	0.72
CDSM653_00822	helix-turn-helix	171	297	32.75			TTE2771	0.857
CDSM653_00823	hypothetical protein	96	298	32.29				0
CDSM653_00825	hypothetical protein	165	298	24.85			TTE0785	0.889
CDSM653_00826	hypothetical protein	102	299	30.39				0
CDSM653_00827	hypothetical protein	231	300	36.8			TTE0784	1
CDSM653_00828	folylpolyglutamate synthase	1296	300	36.27			TTE0783	0.968
CDSM653_00829	histone acetyltransferase HPA2-like acetyltransferase	546	300	38.83			TTE0782	0.995
CDSM653_00830	valyl-tRNA synthetase	2640	300	40.49			TTE0781	0.983
CDSM653_00831	hypothetical protein	204	301	50				0
CDSM653_00832	hypothetical protein	531	302	42.56			TTE0780	0.955
CDSM653_00833	hypothetical protein	282	302	43.97			TTE0779	0.989
CDSM653_00834	hypothetical protein	1284	302	42.52			TTE0779	0.934
CDSM653_00835	hypothetical protein	423	303	39.95			TTE0778	1
CDSM653_00836	hypothetical protein	111	304	44.14				0
CDSM653_00837	trehalose and maltose hydrolase ( phosphorylase)	1329	305	38.45			TTE0798	0.995
CDSM653_00838	ABC-type sugar transport systems, permease components	921	306	35.4			TTE0800	1
CDSM653_00839	sugar permeases	483	307	37.47			TTE0801	1
CDSM653_00840	phosphatase/phosphohexomutase	657	307	37.14			TTE0802	0.991
CDSM653_00841	transcriptional regulator	687	308	36.24			TTE0803	0.886
CDSM653_00842	ABC-type sugar transport systems, permease components	861	308	38.79			TTE0804	0.99
CDSM653_00843	sugar permeases	831	308	39.23			TTE0805	0.989
CDSM653_00844	sugar-binding periplasmic protein	1248	308	39.18			TTE0806	1
CDSM653_00845	trehalose phosphorylase	2352	308	36.22			TTE0807	0.99	Glyco_hydro_65N|Glyco_hydro_65m	GH65
CDSM653_00846	hypothetical protein	93	309	27.96			TTE0808	0.933
CDSM653_00847	phosphoribosylformylglycinamidine (FGAM) synthase, PurS component	249	309	36.14			TTE0809	0.976
CDSM653_00848	phosphoribosylformylglycinamidine synthase I	675	309	36.59			TTE0810	0.987
CDSM653_00849	phosphoribosylformylglycinamidine synthase II	2205	309	37.6			TTE0811	0.989
CDSM653_00850	amidophosphoribosyltransferase	1398	309	35.69			TTE0812	0.989				C44	11-246	C11		MER004101	91-327	2.70e-54
CDSM653_00851	aspartate ammonia-lyase	1386	309	37.88			TTE0813	1
CDSM653_00852	GTPase	1230	309	39.67			TTE0814	0.995
CDSM653_00853	carbamoyl phosphate synthase small subunit	1071	310	36.04			TTE0815	0.989				C26	5-340	E93C, A158H		MER146598	8-353	3.00e-85
CDSM653_00854	carbamoylphosphate synthase large subunit (split gene in MJ)	3219	310	35.29			TTE0816	0.971
CDSM653_00855	asparagine synthase (glutamine-hydrolyzing)	1842	311	35.07			TTE0817	0.995				C44	7-191	C		MER033254	4-192	1.90e-16
CDSM653_00856	glutamate synthase domain-containing 3	552	312	34.78			TTE0818	0.995
CDSM653_00857	glutamate synthase domain-containing 2	1335	313	39.55			TTE0819	0.982
CDSM653_00858	glutamate synthase domain-containing 1	930	313	33.87			TTE0820	0.984
CDSM653_00859	hypothetical protein	105	314	24.76				0
CDSM653_00860	glutamine synthase	1122	315	36.19			TTE0821	0.997
CDSM653_00861	hypothetical protein	510	316	32.16			TTE1107	0.834
CDSM653_00862	hypothetical protein	543	316	33.7			TTE0571	0.883
CDSM653_00863	hypothetical protein	165	316	49.7			TTE0071	0.704
CDSM653_00864	hypothetical protein	99	317	37.37				0
CDSM653_00865	transposase	792	317	33.33			TTE0865	0.977
CDSM653_00866	transposase	582	317	35.57			TTE0865	0.974
CDSM653_00867	pyridoxine biosynthesis glutamine amidotransferase	525	318	34.86			TTE0822	0.994
CDSM653_00868	pyridoxal biosynthesis lyase PdxS	879	318	41.41			TTE0823	0.997
CDSM653_00869	hypothetical protein	111	319	28.83				0
CDSM653_00870	subtilisin-like serine protease	1527	320	38.05			TTE0824	0.992				S08A	85-389	X123D, H157, N256, S332		MER019280	138-442	1.60e-160
CDSM653_00871	transcriptional regulator	1392	321	32.97			TTE0825	0.944
CDSM653_00872	hypothetical protein	156	322	37.82			TTE0826	1
CDSM653_00873	LysM domain-containing protein	594	323	41.58			TTE0827	0.99
CDSM653_00874	hypothetical protein	528	323	33.14			TTE0828	1
CDSM653_00875	single-stranded DNA-binding protein	651	323	40.4			TTE0829	1
CDSM653_00876	tetrahydrodipicolinate N-succinyltransferase	726	324	39.67			TTE0830	1
CDSM653_00877	dihydrodipicolinate reductase	753	324	38.91			TTE0831	1
CDSM653_00878	dihydrodipicolinate synthase	894	324	40.6			TTE0832	0.997
CDSM653_00879	aspartate-semialdehyde dehydrogenase	990	324	42.02			TTE0833	0.994
CDSM653_00880	hypothetical protein	786	325	32.95			TTE0834	0.962
CDSM653_00881	ABC-type multidrug/protein/lipid transport system, ATPase component	1815	325	37.63			TTE0835	0.992
CDSM653_00882	ABC-type multidrug/protein/lipid transport system, ATPase component	1506	325	36.92			TTE0836	0.998
CDSM653_00883	hypothetical protein	1425	326	41.4			TTE0821	0.072
CDSM653_00884	isoaspartyl dipeptidase	1179	327	39.86			TTE0837	0.962				M38	4-362	D287	H63, H65, E158K, H197, H226	MER001495	11-359	3.20e-76
CDSM653_00885	transcriptional regulator	1434	328	38.56			TTE0839	0.985
CDSM653_00886	membrane proteins related to metalloendopeptidase	954	329	39.41			TTE0841	0.943				M23B	154-313	H295	H216, D220, H297	MER158191	148-307	3.20e-40
CDSM653_00887	hypothetical protein	336	330	34.23			TTE0842	1
CDSM653_00888	hypothetical protein	219	330	43.84			TTE0843	0.972
CDSM653_00889	hypothetical protein	93	330	31.18				0
CDSM653_00890	histidine ammonia-lyase	1545	330	42.01			TTE0844	0.979
CDSM653_00891	hypothetical protein	486	330	34.57			TTE0845	0.969
CDSM653_00892	hypothetical protein	1149	331	40.99			TTE0847	0.992
CDSM653_00893	ABC-type multidrug transport system, ATPase component	738	332	37.13			TTE0848	0.988
CDSM653_00894	hypothetical protein	1710	332	35.26			TTE0849	0.988
CDSM653_00895	periplasmic serine protease (ClpP class)	921	332	38.87			TTE0850	0.931				S49	71-257	S124K		MER142206	75-261	9.80e-65
CDSM653_00896	hypothetical protein	900	332	30.56			TTE0851	0.712
CDSM653_00897	superoxide dismutase	597	333	37.35			TTE0857	0.934
CDSM653_00898	hypothetical protein	369	334	30.89			TTE0858	0.984
CDSM653_00899	hypothetical protein	264	334	34.47			TTE0859	0.988
CDSM653_00900	hypothetical protein	555	334	42.16			TTE0860	0.995
CDSM653_00901	hypothetical protein	2109	335	36.13			TTE0861	0.999
CDSM653_00902	hypothetical protein	924	335	38.96			TTE0862	1	Glyco_hydro_18	GH18
CDSM653_00903	hypothetical protein	282	336	31.56			TTE0863	1
CDSM653_00904	putative stress-responsive transcriptional regulator	408	336	38.73			TTE0864	1
CDSM653_00905	Acetylxylan esterase	975	337	36.21			TTE0866	1
CDSM653_00906	hypothetical protein	522	338	32.76			TTE0867	1
CDSM653_00907	hypothetical protein	285	339	38.25			TTE0868	1
CDSM653_00908	carbon starvation protein, membrane protein	1797	339	41.85			TTE0869	1
CDSM653_00909	response regulators of cell autolysis	738	339	36.31			TTE0870	0.996
CDSM653_00910	regulator of cell autolysis	1740	339	38.28			TTE0871	0.998
CDSM653_00911	DNA-directed RNA polymerase specialized sigma subunits, sigma24 homologs	576	340	37.15			TTE0872	0.99
CDSM653_00912	hypothetical protein	798	340	34.59			TTE0873	1
CDSM653_00913	DNA polymerase I	2499	341	37.54			TTE0874	0.996
CDSM653_00914	dephospho-CoA kinase	606	341	35.81			TTE0875	1
CDSM653_00915	lytic murein transglycosylase	498	341	36.55			TTE0876	1	SLT	GH23
CDSM653_00916	nicotinate phosphoribosyltransferase	1074	341	41.62			TTE0877	0.958
CDSM653_00917	ABC-type dipeptide/oligopeptide/nickel transport systems, periplasmic components	1587	341	35.22			TTE0878	0.985
CDSM653_00920	cell wall-associated hydrolase (invasion-associated proteins)	921	342	39.96			TTE0880	0.892				C40	188-305	C212, H264		MER004035	70-185	1.50e-27
CDSM653_00921	membrane GTPase involved in stress response	1821	342	40.09			TTE0882	0.985
CDSM653_00922	lytic murein transglycosylase	525	343	34.67			TTE0883	1	SLT	GH23
CDSM653_00923	hypothetical protein	756	344	33.86			TTE0884	1
CDSM653_00924	hypothetical protein	381	344	43.31			TTE0885	0.968
CDSM653_00925	anti-sigma regulatory factor (Ser/Thr protein kinase)	417	344	41.97			TTE0886	1
CDSM653_00926	ferredoxin 2	1296	344	38.73			TTE0887	1
CDSM653_00927	hypothetical protein	336	344	38.69			TTE0888	1
CDSM653_00928	metal-dependent phosphoesterase	708	344	35.31			TTE0889	0.975
CDSM653_00929	Fe-only hydrogenase subunit HydC	510	344	40			TTE0890	0.994
CDSM653_00930	sensory transduction histidine kinase	549	344	36.25			TTE0891	1
CDSM653_00931	Fe-only hydrogenase subunit HydD	366	344	41.26			TTE0892	1
CDSM653_00932	Fe-only hydrogenase subunit HydB	1791	344	44.28			TTE0893	1
CDSM653_00933	Fe-only hydrogenase subunit HydA	1746	344	43.13			TTE0894	0.995
CDSM653_00934	hypothetical protein	120	344	34.17				0
CDSM653_00935	hypothetical protein	789	344	31.05				0
CDSM653_00936	hypothetical protein	249	345	35.74			TTE0895	0.988
CDSM653_00937	nucleotide-binding protein implicated in inhibition of septum formation	615	345	37.56			TTE0896	0.995
CDSM653_00938	DNA repair protein RadC	426	345	37.32			TTE0897	0.972
CDSM653_00939	DNA repair protein RadC	216	345	37.96			TTE0897	0.986
CDSM653_00940	rod shape-determining protein MreB	1020	345	44.61			TTE0898	0.997
CDSM653_00941	rod shape-determining protein MreC	831	345	41.28			TTE0899	0.985
CDSM653_00942	hypothetical protein	513	345	35.67			TTE0900	1
CDSM653_00943	cell division protein FtsI/penicillin-binding protein 2	2322	345	41.69			TTE0901	0.988
CDSM653_00944	septum formation inhibitor	645	345	38.14			TTE0902	1
CDSM653_00945	septum formation inhibitor-activating ATPase	813	345	41.21			TTE0903	0.978
CDSM653_00946	cell division topological specificity factor MinE	306	345	38.24			TTE0904	0.881
CDSM653_00947	cell division membrane protein	1050	345	39.9			TTE0905	1
CDSM653_00948	methylglyoxal synthase	390	345	42.31			TTE0906	1
CDSM653_00949	membrane proteins related to metalloendopeptidase	747	345	37.75			TTE0907	0.964				M23B	72-246	H219	H140, D144, H221	MER019261	63-237	2.00e-101
CDSM653_00950	Zn-dependent protease	837	345	34.05			TTE0908	1				M50B	28-240	E36	H35, H39, D126	MER004466	47-251	4.60e-19
CDSM653_00951	Fe-S oxidoreductase family protein	1893	345	40.04			TTE0909	0.978
CDSM653_00952	hypothetical protein	654	345	36.7			TTE0910	0.995
CDSM653_00953	ribonuclease G and E	702	345	37.61			TTE0911	0.914
CDSM653_00954	hypothetical protein	354	345	38.14			TTE0921	0.932
CDSM653_00955	hypothetical protein	387	345	37.73			TTE0922	0.914
CDSM653_00956	hypothetical protein	168	345	38.69			TTE0922	1
CDSM653_00957	methionine synthase I cobalamin-binding subunit	876	346	40.98			TTE0924	1
CDSM653_00958	hypothetical protein	96	346	37.5				0
CDSM653_00959	D-alanyl-D-alanine carboxypeptidase	1251	347	38.53			TTE0925	0.998				S11	27-372	M56S, A59K, L111S		MER025203	37-373	8.30e-79
CDSM653_00960	DNA uptake protein and related DNA-binding proteins	546	348	37.91			TTE0926	0.983
CDSM653_00961	hypothetical protein	1071	348	33.61			TTE0927	0.989
CDSM653_00962	phosphatidylglycerophosphatase A	483	349	38.92			TTE0928	1
CDSM653_00963	glutamyl-tRNA synthetase	291	350	37.8			TTE0929	1
CDSM653_00964	SatD	633	350	42.81			TTE0930	0.995
CDSM653_00968	ferredoxin 3	225	351	45.78			TTE0932	0.973
CDSM653_00969	branched-chain amino acid aminotransferase	681	351	36.71			TTE0933	0.947
CDSM653_00970	branched-chain amino acid aminotransferase	117	351	36.75			TTE0933	0.974
CDSM653_00971	metal-dependent hydrolase	1257	351	36.83			TTE0934	0.99
CDSM653_00972	hypothetical protein	93	352	34.41			TTE0935	1
CDSM653_00973	hypothetical protein	186	352	33.87			TTE0936	1
CDSM653_00974	hypothetical protein	495	353	41.82			TTE0937	0.994
CDSM653_00975	hypothetical protein	159	353	37.74			TTE0938	0.885
CDSM653_00976	hypothetical protein	555	353	34.59			TTE0939	0.418
CDSM653_00977	beta-lactamase superfamily hydrolase	723	353	39			TTE0940	0.996
CDSM653_00978	hydrolase of metallo-beta-lactamase fold	1347	353	35.71			TTE0941	0.962
CDSM653_00979	hydrolase of metallo-beta-lactamase fold	921	353	37.68			TTE0941	1
CDSM653_00980	DNA polymerase III delta subunit	1017	353	37.07			TTE0942	0.994
CDSM653_00981	30S ribosomal protein S20	318	354	35.85			TTE0943	0.876
CDSM653_00982	hypothetical protein	327	355	44.65			TTE0945	1
CDSM653_00983	germination protease	966	355	43.89			TTE0946	0.991				A25	9-274	D109, D175, R205K/H		MER166302	17-290	3.90e-66
CDSM653_00984	stage II sporulation protein P	1170	355	39.15			TTE0947	0.979
CDSM653_00985	hypothetical protein	2115	355	36.69			TTE0948	0.982
CDSM653_00986	glycosyltransferase	1125	355	37.24			TTE0949	0.992
CDSM653_00987	hypothetical protein	231	355	33.33			TTE0950	0.987
CDSM653_00988	GTP-binding protein LepA	1812	355	42.44			TTE0951	0.998
CDSM653_00989	coproporphyrinogen III oxidase	1128	355	36.7			TTE0952	0.861
CDSM653_00990	heat shock gene transcriptional regulator	1065	355	37.65			TTE0953	0.963
CDSM653_00991	molecular chaperone GrpE (heat shock protein)	615	355	36.59			TTE0954	0.99
CDSM653_00992	molecular chaperone DnaK	1821	355	43.33			TTE0955	0.998
CDSM653_00993	molecular chaperone	1155	355	44.59			TTE0956	0.987
CDSM653_00994	ribosomal protein L11 methyltransferase	882	355	39			TTE0957	0.942
CDSM653_00995	16S ribosomal RNA methyltransferase RsmE	774	355	36.56			TTE0958	0.864
CDSM653_00996	Ferritin-like protein	507	355	34.91			TTE0959	0.994
CDSM653_00997	2-oxoglutarate ferredoxin oxidoreductase subunit beta	849	356	36.51			TTE0960	1
CDSM653_00998	pyruvate:ferredoxin oxidoreductase and related 2-oxoacid:ferredoxin oxidoreductase, alpha subunit	1680	356	34.88			TTE0961	0.998
CDSM653_00999	2-methylthioadenine synthetase	1314	357	36.99			TTE0962	0.995
CDSM653_01000	diadenosine tetraphosphate (Ap4A) hydrolase and other HIT family hydrolase	354	357	38.42			TTE0963	0.957
CDSM653_01001	hypothetical protein	447	358	39.37			TTE0965	1
CDSM653_01002	L-asparaginase/ Glu-tRNAGln amidotransferase subunit D	543	359	39.41			TTE0966	1
CDSM653_01003	L-asparaginase/ Glu-tRNAGln amidotransferase subunit D	345	359	37.97			TTE0966	0.983
CDSM653_01004	hypothetical protein	132	359	31.06				0
CDSM653_01005	hypothetical protein	270	360	38.15			TTE0967	0.989
CDSM653_01006	stage IV sporulation protein	1134	360	35.8			TTE0969	0.96
CDSM653_01007	phosphate starvation-inducible protein PhoH, ATPase	993	360	40.89			TTE0970	0.988
CDSM653_01008	HD superfamily hydrolase	2064	360	38.28			TTE0971	0.997
CDSM653_01009	putative metalloprotease	444	360	40.32			TTE0972	0.98
CDSM653_01010	diacylglycerol kinase	699	360	37.34			TTE0973	0.991
CDSM653_01011	GTP-binding protein Era	834	360	38.73			TTE0974	0.996
CDSM653_01012	hypothetical protein	123	361	40.65				0
CDSM653_01013	signal transduction ATPase	651	361	44.7			TTE0984	0.797
CDSM653_01014	hypothetical protein	135	361	38.52				0
CDSM653_01015	SsrA-binding protein	591	361	41.96			TTE0985	0.74
CDSM653_01017	putative intracellular protease/amidase	309	362	37.22			TTE0986	0.99				C56	1-98	D10E, C36, H37		MER002455	65-162	1.60e-24
CDSM653_01018	NADH:flavin oxidoreductase	1821	363	36.41			TTE0988	0.99
CDSM653_01019	hypothetical protein	99	364	29.29				0
CDSM653_01020	4Fe-4S ferredoxin iron-sulfur binding domain-containing protein	270	365	38.15			TTE0990	1
CDSM653_01021	Zn-dependent protease with chaperone function	1179	366	32.91			TTE0991	0.967				M48A	148-392	E281	H280, H284, E355	MER003772	145-394	3.30e-30
CDSM653_01022	Fe-S oxidoreductase family protein	1704	367	33.86			TTE0992	0.986
CDSM653_01023	glycerophosphoryl diester phosphodiesterase	732	367	38.8			TTE0993	1
CDSM653_01024	major facilitator superfamily permease	1146	367	36.56			TTE0994	1
CDSM653_01025	hypothetical protein	105	367	40.95			TTE0995	0.941
CDSM653_01026	uncharacterized flavoproteins	204	368	43.63			TTE1000	0.612
CDSM653_01027	hypothetical protein	135	368	37.04			TTE1000	0.5
CDSM653_01028	hypothetical protein	102	369	47.06				0
CDSM653_01029	hypothetical protein	267	370	31.09			TTE0997	1
CDSM653_01030	small acid-soluble spore protein SspI	201	370	39.3			TTE0998	1
CDSM653_01031	hypothetical protein	1353	371	38.43			TTE0999	0.98
CDSM653_01032	uncharacterized flavoproteins	1179	372	40.03			TTE1000	0.997
CDSM653_01033	transposase	237	372	29.96			TTE0846	0.987
CDSM653_01034	transposase	780	373	37.44			TTE0515	0.722
CDSM653_01035	hypothetical protein	309	374	36.89			TTE1002	1
CDSM653_01036	hypothetical protein	141	375	31.91			TTE1004	0.522
CDSM653_01037	glucose-6-phosphate 1-dehydrogenase	1458	375	37.52			TTE1005	0.992
CDSM653_01038	hypothetical protein	645	375	37.21			TTE1006	0.883
CDSM653_01039	hypothetical protein	234	375	30.34			TTE1007	1
CDSM653_01040	L-serine deaminase	669	375	39.91			TTE1008	1
CDSM653_01041	L-serine deaminase	894	375	42.39			TTE1009	1
CDSM653_01042	oligoendopeptidase F	1032	376	34.4			TTE1010	1				M03B	44-319	E136	H135, H139, E163	MER001163	297-571	4.90e-79
CDSM653_01043	3-deoxy-7-phosphoheptulonate synthase	726	377	46.69			TTE1013	0.979
CDSM653_01044	prephenate dehydrogenase	135	377	37.78			TTE1014	1
CDSM653_01045	LysM repeat-containing protein	282	378	41.13			TTE1018	0.989
CDSM653_01046	hypothetical protein	498	379	31.33			TTE1019	0.982
CDSM653_01047	uncharacterized protein, putative amidase	723	380	39			TTE1020	0.992
CDSM653_01048	carbonic anhydrase	555	381	36.58			TTE1021	1
CDSM653_01049	hypothetical protein	1353	382	34.07			TTE2128	0.298
CDSM653_01050	glucosamine-6-phosphate deaminase	762	383	35.3			TTE1023	1
CDSM653_01051	coenzyme F390 synthetase	1350	383	33.85			TTE1024	0.989
CDSM653_01052	cytochrome c biogenesis protein	657	383	35.01			TTE1025	0.995
CDSM653_01053	Thiol-disulfide isomerase and thioredoxins	585	383	37.09			TTE1026	0.974
CDSM653_01054	arginine/lysine/ornithine decarboxylase	1443	384	39.99			TTE1027	0.994
CDSM653_01055	hypothetical protein	2451	385	37.05			TTE1028	0.993
CDSM653_01057	hypothetical protein	312	386	41.99				0
CDSM653_01058	hypothetical protein	252	387	32.14			TTE1059	0.988
CDSM653_01059	hypothetical protein	414	387	29.47			TTE1060	0.963
CDSM653_01060	hypothetical protein	135	388	36.3			TTE1062	0.636
CDSM653_01061	hypothetical protein	432	389	32.18				0
CDSM653_01062	hypothetical protein	363	389	36.09	HGT			0
CDSM653_01063	hypothetical protein	129	390	34.11				0
CDSM653_01064	hypothetical protein	435	391	37.47	HGT			0
CDSM653_01065	hypothetical protein	3708	391	38.51		HGT	TTE0266	0.096
CDSM653_01066	hypothetical protein	2604	391	40.63		HGT	TTE0180	0.024
CDSM653_01067	hypothetical protein	2646	391	41.04			TTE1994	0.041
CDSM653_01068	hypothetical protein	1875	391	34.13				0
CDSM653_01069	hypothetical protein	708	391	30.93				0
CDSM653_01070	hypothetical protein	4545	391	45.61		HGT	TTE2109	0.026
CDSM653_01071	hypothetical protein	1722	392	44.31		HGT		0
CDSM653_01072	hypothetical protein	1164	393	36.6			TTE1087	0.46
CDSM653_01073	hypothetical protein	165	394	21.82			TTE1088	0.889
CDSM653_01074	metal-dependent hydrolase with the TIM-barrel fold	1605	395	40.37			TTE1066	0.97
CDSM653_01075	hypothetical protein	144	396	41.67				0
CDSM653_01076	ATPase with chaperone activity, ATP-binding subunit	2595	397	35.18			TTE2327	0.499
CDSM653_01077	hypothetical protein	174	398	38.51				0
CDSM653_01078	dihydrodipicolinate reductase	315	399	45.4	HGT		TTE0831	0.385
CDSM653_01079	hypothetical protein	654	400	37			TTE1070	0.894
CDSM653_01080	hypothetical protein	261	401	38.31			TTE1071	0.953
CDSM653_01081	hypothetical protein	156	402	30.77			TTE1072	0.902
CDSM653_01082	biotin synthase	1074	402	43.3			TTE1073	0.964
CDSM653_01083	hypothetical protein	612	403	40.2	HGT			0
CDSM653_01084	hypothetical protein	180	404	39.44			TTE1120	0.915
CDSM653_01085	hypothetical protein	387	404	42.12			TTE0298	0.281
CDSM653_01086	hypothetical protein	204	404	41.18			TTE0838	0.418
CDSM653_01087	hypothetical protein	303	404	38.28	HGT		TTE1071	0.57
CDSM653_01088	diguanylate cyclase/phosphodiesterase	2382	405	38.12			TTE1081	0.965
CDSM653_01089	hypothetical protein	1554	405	32.37			TTE1083	0.934
CDSM653_01090	hypothetical protein	99	406	34.34				0
CDSM653_01091	L-aminopeptidase/D-esterase	1131	406	50.22	HGT		TTE1085	0.952				S58	33-350	S/T		MER063782	241-551	3.20e-93
CDSM653_01092	hypothetical protein	657	407	41.1				0
CDSM653_01093	diguanylate cyclase/phosphodiesterase	2013	408	38.55			TTE1100	0.957
CDSM653_01094	CheY-like domain-containing protein	804	408	40.17			TTE1101	0.955
CDSM653_01095	hypothetical protein	201	409	33.33			TTE2461	0.727
CDSM653_01096	hypothetical protein	189	409	37.57			TTE1102	0.823
CDSM653_01097	hypothetical protein	111	410	52.25				0
CDSM653_01098	hypothetical protein	126	411	34.92				0
CDSM653_01099	transposase	855	412	39.42			TTE1104	0.972
CDSM653_01100	transposase	147	413	30.61			TTE1104	0.896
CDSM653_01101	tRNA modification GTPase TrmE	1389	414	36.65			TTE2796	0.827
CDSM653_01102	tRNA uridine 5-carboxymethylaminomethyl modification enzyme GidA	1911	414	41.03			TTE1110	0.991
CDSM653_01103	16S rRNA methyltransferase GidB	312	414	41.03			TTE2794	0.66
CDSM653_01104	2-hydroxyglutaryl-CoA dehydratase, subunit alpha	1251	415	33.41			TTE1112	0.971
CDSM653_01105	2-hydroxyglutaryl-CoA dehydratase activator	1500	415	34.47			TTE1113	0.99
CDSM653_01106	hypothetical protein	867	416	34.95			TTE1117	1
CDSM653_01107	transposase	1104	417	42.66			TTE0670	0.992
CDSM653_01108	transposase	1293	418	33.95			TTE0153	0.993
CDSM653_01109	transposase	1293	419	33.95		HGT	TTE0153	0.993
CDSM653_01110	hypothetical protein	132	420	35.61				0
CDSM653_01111	hypothetical protein	150	420	30				0
CDSM653_01112	arylsulfatase regulator (Fe-S oxidoreductase)	1311	420	29.6		HGT	TTE1158	0.239
CDSM653_01113	aspartyl-tRNA synthetase	1524	420	28.87		HGT	TTE1231	0.233
CDSM653_01114	hypothetical protein	1458	421	27.3		HGT		0
CDSM653_01115	hypothetical protein	1179	421	31.81		HGT	TTE0395	0.189
CDSM653_01116	hypothetical protein	978	422	25.66		HGT		0
CDSM653_01117	hypothetical protein	1206	422	26.37		HGT		0
CDSM653_01118	hypothetical protein	879	422	28.1		HGT	TTE1149	0.256
CDSM653_01119	hypothetical protein	117	423	26.5				0
CDSM653_01120	aspartyl-tRNA synthetase	1842	423	39.58			TTE1231	0.935
CDSM653_01121	transposase	252	424	37.3			TTE1104	0.892
CDSM653_01122	transposase	984	424	40.55			TTE1104	0.948
CDSM653_01123	hypothetical protein	1146	425	34.99	HGT		TTE0838	0.955
CDSM653_01124	transposase	1284	425	36.29			TTE0333	1
CDSM653_01125	acetyltransferase	561	426	33.87			TTE1540	0.935
CDSM653_01126	lipoprotein signal peptidase	444	426	35.14			TTE1539	0.946				A08	15-142	D102, D126		MER122258	25-155	1.80e-21
CDSM653_01127	pseudouridylate synthase, 23S RNA-specific	930	426	38.06			TTE1538	0.974
CDSM653_01128	hydrogenase maturation factor	132	427	35.61			TTE1537	0.837
CDSM653_01129	Fe-S oxidoreductase	537	428	39.11			TTE1153	0.972
CDSM653_01130	hypothetical protein	918	428	38.13			TTE1154	0.97
CDSM653_01131	arylsulfatase regulator (Fe-S oxidoreductase)	1326	429	32.35			TTE2746	0.921
CDSM653_01132	hypothetical protein	1206	430	30.18			TTE2350	0.726
CDSM653_01133	ABC-type multidrug/protein/lipid transport system, ATPase component	654	430	27.06			TTE2354	0.908
CDSM653_01134	transposase	1698	431	34.04		HGT	TTE1124	0.986
CDSM653_01135	ABC-type multidrug/protein/lipid transport system, ATPase component	909	432	29.7			TTE2741	0.957
CDSM653_01136	ABC-type multidrug/protein/lipid transport system, ATPase component	795	432	36.98			TTE2353	0.928
CDSM653_01137	hypothetical protein	111	433	33.33				0
CDSM653_01138	major facilitator superfamily permease	1209	434	41.11			TTE1150	0.98
CDSM653_01139	major facilitator superfamily permease	1173	434	35.98			TTE2245	0.636
CDSM653_01140	TPR repeat-containing protein	534	435	29.21			TTE1138	0.893
CDSM653_01141	hypothetical protein	108	435	40.74			TTE0788	0.914
CDSM653_01142	hypothetical protein	105	436	29.52				0
CDSM653_01143	hypothetical protein	201	436	26.87			TTE2770	0.288
CDSM653_01144	transposase	1284	436	36.29			TTE0333	0.995
CDSM653_01145	ABC-type multidrug/protein/lipid transport system, ATPase component	1536	437	35.94			TTE1143	0.973
CDSM653_01146	ABC-type multidrug transport system, ATPase component	939	437	38.02			TTE1144	0.894
CDSM653_01147	ABC-type multidrug transport system, permease component	777	437	38.1			TTE1145	0.992
CDSM653_01148	hypothetical protein	123	437	34.15				0
CDSM653_01149	Holliday junction resolvase	498	437	42.37			TTE1178	0.982
CDSM653_01150	Holliday junction DNA helicase RuvA	564	437	39.18			TTE1179	0.995
CDSM653_01151	Holliday junction DNA helicase RuvB	1017	437	39.63			TTE1180	1
CDSM653_01152	queuine tRNA-ribosyltransferase	387	437	41.6			TTE1183	1
CDSM653_01153	preprotein translocase subunit YajC	306	437	34.97			TTE1184	1
CDSM653_01154	hypothetical protein	411	437	40.88			TTE1185	0.949
CDSM653_01155	arylsulfatase regulator (Fe-S oxidoreductase)	1398	438	35.91			TTE1186	0.998
CDSM653_01156	carbonic anhydrase	558	438	41.4			TTE1187	0.995
CDSM653_01157	preprotein translocase subunit SecD	153	438	41.83			TTE1188	0.88
CDSM653_01158	preprotein translocase subunit SecD	1056	438	42.33			TTE1188	0.98
CDSM653_01159	preprotein translocase subunit SecF	912	438	37.39			TTE1189	0.997
CDSM653_01160	protein kinase	1668	438	37.05			TTE1190	0.991
CDSM653_01161	single-stranded DNA-specific exonuclease	2463	438	34.84			TTE1191	0.996
CDSM653_01162	site-specific integrase-resolvase	135	438	29.63			TTE0527	0.773
CDSM653_01163	site-specific integrase-resolvase	441	438	34.47			TTE0683	0.986
CDSM653_01164	hypothetical protein	1437	438	34.38			TTE1193	0.992
CDSM653_01165	adenine phosphoribosyltransferase	522	438	40.61			TTE1194	1
CDSM653_01166	guanosine polyphosphate pyrophosphohydrolase/synthetase	2163	438	39.62			TTE1195	0.996
CDSM653_01167	D-tyrosyl-tRNA(Tyr) deacylase	450	438	39.33			TTE1196	0.993
CDSM653_01168	Zn-dependent hydrolase, including glyoxylases	630	438	36.98			TTE1197	0.99
CDSM653_01169	ABC-type transport systems, involved in lipoprotein release, permease components	1137	439	35.97			TTE1198	1
CDSM653_01170	ABC-type transport systems, involved in lipoprotein release, ATPase components	696	439	38.07			TTE1199	1
CDSM653_01171	membrane-fusion protein	1173	439	36.57			TTE1200	1
CDSM653_01172	transcriptional regulator	441	439	37.41			TTE1201	1
CDSM653_01173	Fe2+/Zn2+ uptake regulation proteins	450	440	38.22			TTE1252	0.946
CDSM653_01174	metallo-beta-lactamase superfamily hydrolase	1665	440	43.24			TTE1253	0.998
CDSM653_01175	hypothetical protein	486	440	39.09			TTE1254	0.969
CDSM653_01176	periplasmic solute-binding protein	1047	440	35.24			TTE1255	0.997
CDSM653_01177	SAM-dependent methyltransferase	639	440	37.87			TTE1256	1
CDSM653_01178	collagenase-like protease	1224	440	40.93			TTE1257	1				U32	25-407			MER019302	25-407	3.00e-231
CDSM653_01179	cell division protein FtsI/penicillin-binding protein 2	1599	440	38.4			TTE1258	0.998
CDSM653_01180	sporulation sigma factor SigK	696	440	38.36			TTE1259	0.996
CDSM653_01181	HAD superfamily hydrolase	501	440	34.53			TTE1260	1
CDSM653_01182	shikimate 5-dehydrogenase	843	440	37.84			TTE1261	1
CDSM653_01183	pili biogenesis protein PilB-like ATPase	1668	440	41.79			TTE1262	0.993
CDSM653_01184	pili biogenesis protein PilT-like ATPase	1059	440	41.08			TTE1263	0.991
CDSM653_01185	general secretory pathway protein F	1212	440	39.11			TTE1264	1
CDSM653_01186	hypothetical protein	327	440	32.72			TTE1265	1
CDSM653_01187	Signal peptidase, cleaves prepilin-like proteins	141	440	31.91			TTE1266	0.935				A24A	18-43	D, D		MER102825	19-44	1.60e-10
CDSM653_01188	Signal peptidase, cleaves prepilin-like proteins	468	440	35.26			TTE1266	0.987				A24A	6-149	D20, X79D		MER063621	103-251	5.40e-12
CDSM653_01189	hypothetical protein	450	440	32.89			TTE1267	1
CDSM653_01190	hypothetical protein	672	440	37.65			TTE1268	0.995
CDSM653_01191	hypothetical protein	468	441	37.61			TTE1270	0.993
CDSM653_01192	hypothetical protein	261	441	37.93			TTE1271	1
CDSM653_01193	ATPase of the HSP70 class involved in cell division	942	441	33.23			TTE1272	1
CDSM653_01194	hypothetical protein	534	441	33.9			TTE1273	0.994
CDSM653_01195	fimbrial assembly protein	726	441	33.61			TTE1274	1
CDSM653_01196	endonuclease IV	168	442	40.48			TTE1276	1
CDSM653_01197	gamma-glutamyl kinase	1119	442	40.93			TTE1277	1
CDSM653_01198	gamma-glutamyl phosphate reductase	1245	442	41.04			TTE1278	1
CDSM653_01199	3-dehydroquinate dehydratase	447	442	40.72			TTE1279	1
CDSM653_01200	Xaa-Pro aminopeptidase	1035	442	38.45			TTE1280	1				M24B	114-340	H185, H273, H284	D202, D213, H277, E306, E320	MER005462	130-356	5.40e-74
CDSM653_01201	elongation factor P	450	442	39.78			TTE1281	1
CDSM653_01202	hypothetical protein	477	442	42.98			TTE1282	1
CDSM653_01203	stage III sporulation protein spoIIIAA	993	442	39.58			TTE1283	1
CDSM653_01204	stage III sporulation protein SpoAB	513	442	38.99			TTE1284	0.982
CDSM653_01205	hypothetical protein	198	442	33.33			TTE1285	1
CDSM653_01206	hypothetical protein	168	442	33.93			TTE1286	0.6
CDSM653_01207	mutants block sporulation after engulfment	249	442	35.34			TTE1286	1
CDSM653_01208	mutants block sporulation after engulfment	1155	442	38.1			TTE1287	0.982
CDSM653_01209	stage III sporulation protein AF	519	442	33.72			TTE1288	0.977
CDSM653_01210	stage III sporulation protein AG	576	442	40.8			TTE1289	0.99
CDSM653_01211	stage III sporulation protein AH	537	442	36.69			TTE1290	0.983
CDSM653_01212	hypothetical protein	288	442	42.36			TTE1291	0.947
CDSM653_01213	hypothetical protein	108	443	46.3				0
CDSM653_01214	geranylgeranyl pyrophosphate synthase	852	444	43.19			TTE1296	0.982
CDSM653_01215	hypothetical protein	588	445	31.29			TTE1297	0.677
CDSM653_01216	1-deoxy-D-xylulose-5-phosphate synthase	1869	445	38.9			TTE1298	0.995
CDSM653_01217	rRNA methylase	798	445	37.84			TTE1299	1
CDSM653_01218	kinase	852	445	36.97			TTE1300	1
CDSM653_01219	arginine repressor	468	445	38.68			TTE1301	0.974
CDSM653_01220	ATPase involved in DNA repair	1701	445	34.39			TTE1302	1
CDSM653_01221	sporulation protein IVB	1290	445	36.2			TTE1303	0.998				S55	194-415	H238, D364, S379		MER003459	192-414	5.10e-68
CDSM653_01222	CheY-like domain-containing protein	783	445	40.1			TTE1304	0.992
CDSM653_01223	hypothetical protein	1122	446	39.84			TTE1305	1
CDSM653_01224	hypothetical protein	909	446	36.3			TTE1306	1
CDSM653_01225	cell wall biosynthesis glycosyltransferase	687	446	38.72			TTE1307	1
CDSM653_01226	hypothetical protein	825	446	35.64			TTE1308	0.996
CDSM653_01227	hypothetical protein	1074	446	38.73			TTE1309	0.997
CDSM653_01228	hypothetical protein	117	447	32.48				0
CDSM653_01229	NTP pyrophosphohydrolase including oxidative damage repair enzyme	543	448	37.2			TTE1310	0.994
CDSM653_01230	hypothetical protein	1176	448	37.67			TTE1311	0.992
CDSM653_01231	hypothetical protein	624	448	34.29			TTE1312	0.995
CDSM653_01232	integrase	873	448	35.85			TTE1313	0.993
CDSM653_01233	D-alanyl-D-alanine carboxypeptidase	1134	448	38.18			TTE1314	0.997				S11	20-377	L51S, A54K, I111S		MER019287	24-381	5.00e-208
CDSM653_01234	anti-anti-sigma regulatory factor (antagonist of anti-sigma factor)	336	449	33.93			TTE1315	1
CDSM653_01235	anti-sigma F factor	432	449	38.43			TTE1316	1
CDSM653_01236	DNA-directed RNA polymerase specialized sigma subunit	723	449	36.65			TTE1317	1
CDSM653_01237	hypothetical protein	333	449	38.14			TTE1318	1
CDSM653_01238	spore formation protein spoVAC	492	449	38.82			TTE1319	0.908
CDSM653_01239	stage V sporulation protein AD	1017	449	41.59			TTE1320	1
CDSM653_01240	tRNA nucleotidyltransferase/poly(A) polymerase	1173	450	33.16			TTE1322	0.997
CDSM653_01241	Zn-dependent protease	603	450	42.29			TTE1323	0.995
CDSM653_01242	hypothetical protein	744	450	34.14			TTE1324	1
CDSM653_01243	transcription regulator	507	450	36.29			TTE1325	1
CDSM653_01244	hypothetical protein	606	450	32.84			TTE1326	0.97
CDSM653_01245	hypothetical protein	447	450	40.04			TTE1327	0.993
CDSM653_01246	D-alanyl-D-alanine carboxypeptidase	1002	450	37.43			TTE1328	0.994				S11	26-331	L53S, A56K, I108S		MER025203	39-338	1.70e-83
CDSM653_01247	hypothetical protein	822	451	38.81			TTE1329	0.982
CDSM653_01248	hypothetical protein	1284	451	43.3			TTE1347	0.204
CDSM653_01249	16S rRNA uridine-516 pseudouridylate synthase family protein	711	451	36.99			TTE1332	1
CDSM653_01250	hypothetical protein	378	451	31.22			TTE1333	1
CDSM653_01251	spermidine synthase	843	451	37.37			TTE1334	0.986
CDSM653_01252	arginase	591	451	37.56			TTE1335	0.995
CDSM653_01253	oxaloacetate decarboxylase	1032	452	41.67			TTE1336	1
CDSM653_01254	LysM repeat-containing protein	558	452	42.83			TTE1337	1
CDSM653_01255	survival protein, acid phosphatase	768	452	36.33			TTE1338	1
CDSM653_01256	ferredoxin 2	150	453	40.67			TTE1339	1
CDSM653_01257	2-oxoglutarate ferredoxin oxidoreductase subunit alpha	1137	453	41.86			TTE1340	1
CDSM653_01258	2-oxoglutarate ferredoxin oxidoreductase subunit beta	825	453	43.39			TTE1341	1
CDSM653_01259	pyruvate:ferredoxin oxidoreductase and related 2-oxoacid:ferredoxin oxidoreductase, gamma subunit	558	453	41.4			TTE1342	1
CDSM653_01260	transcriptional regulator	864	453	37.04			TTE1343	1
CDSM653_01261	glutamate dehydrogenase/leucine dehydrogenase	1251	453	41.09			TTE1344	1
CDSM653_01262	transposase	462	454	35.5			TTE0153	1
CDSM653_01263	hypothetical protein	708	455	34.32			TTE1345	0.992
CDSM653_01264	phosphoglycerate mutase/fructose-2,6-bisphosphatase	621	455	35.91			TTE1346	1
CDSM653_01265	flavoprotein	1221	455	37.76			TTE1347	1
CDSM653_01266	hypothetical protein	435	455	35.4			TTE1348	0.979
CDSM653_01267	chorismate mutase	267	456	35.58			TTE1349	1
CDSM653_01268	cytidylate kinase	675	456	39.7			TTE1350	0.995
CDSM653_01269	1-acyl-sn-glycerol-3-phosphate acyltransferase	579	456	39.38			TTE1351	1
CDSM653_01270	4-hydroxy-3-methylbut-2-enyl diphosphate reductase	531	456	35.59			TTE1352	0.966
CDSM653_01271	4-hydroxy-3-methylbut-2-enyl diphosphate reductase	366	456	37.16			TTE1352	0.959
CDSM653_01272	ribosomal protein S1	1104	456	35.51			TTE1353	0.997
CDSM653_01273	S-adenosylmethionine decarboxylase proenzyme	453	456	42.38			TTE1354	0.827
CDSM653_01274	methylase of chemotaxis methyl-accepting proteins	783	456	31.42			TTE1355	0.992
CDSM653_01275	2-methylthioadenine synthetase	1416	456	38.49			TTE1356	0.996
CDSM653_01276	DNA mismatch repair protein MutS	2601	456	36.68			TTE1357	0.993
CDSM653_01277	DNA mismatch repair protein	1773	456	36.66			TTE1358	0.997
CDSM653_01278	tRNA delta(2)-isopentenylpyrophosphate transferase	948	456	36.18			TTE1359	1
CDSM653_01279	uncharacterized ACR, host factor I protein	261	456	36.02			TTE1360	1
CDSM653_01280	pyrroline-5-carboxylate reductase	795	456	41.01			TTE1361	1
CDSM653_01281	ribonuclease H	462	456	36.58			TTE1362	0.993
CDSM653_01282	site-specific tyrosine recombinase XerC	954	457	36.16			TTE1363	1
CDSM653_01283	cystathionine beta-lyase/cystathionine gamma-synthase	1269	458	38.53			TTE1364	1
CDSM653_01284	metal-dependent hydrolase of the TIM-barrel fold	846	459	36.64			TTE1365	0.996
CDSM653_01285	ATPase of the AAA+ class	897	460	38.8			TTE1366	0.997
CDSM653_01286	adenylosuccinate lyase	1419	460	37			TTE1367	0.998
CDSM653_01287	aspartate aminotransferase	1188	460	36.2			TTE1368	0.995
CDSM653_01288	metal-dependent phosphoesterase	927	460	37			TTE1369	1
CDSM653_01289	hypothetical protein	261	460	44.06			TTE1370	0.988
CDSM653_01290	hypothetical protein	780	460	37.95			TTE1371	1
CDSM653_01291	phosphodiesterase	1527	460	41.19			TTE1372	0.998
CDSM653_01292	hypothetical protein	594	460	32.49			TTE1373	1
CDSM653_01293	recombinase A	1026	460	40.55			TTE1374	0.877
CDSM653_01294	competence damage-inducible protein A	1239	460	41.24			TTE1375	1
CDSM653_01295	phosphatidylglycerophosphate synthase	483	460	36.65			TTE1376	1
CDSM653_01296	2-methylthioadenine synthetase	1311	460	34.25			TTE1377	0.991
CDSM653_01297	DNA segregation ATPase FtsK/SpoIIIE and related proteins	2130	460	38.17			TTE1378	0.989
CDSM653_01298	hypothetical protein	207	461	33.33			TTE1380	1
CDSM653_01299	protease subunit of ATP-dependent Clp protease	717	461	39.33			TTE1381	1				S14	66-213	S120, H143, D196		MER020357	67-214	1.50e-82
CDSM653_01300	aspartate kinase I	1026	461	38.79			TTE1382	1
CDSM653_01301	hypothetical protein	258	461	39.53			TTE1383	1
CDSM653_01302	dUTPase	447	461	40.04			TTE1384	1
CDSM653_01303	Zn-dependent peptidase	1242	461	36.15			TTE1385	1				M16B	4-227	E43, E113	H40, H44, E120	MER142621	9-232	1.80e-51
CDSM653_01304	xylanase/chitin deacetylase	720	461	35.56			TTE1386	1
CDSM653_01305	polynucleotide phosphorylase/polyadenylase	1002	461	42.81			TTE1387	1
CDSM653_01306	polynucleotide phosphorylase/polyadenylase	114	461	41.23			TTE1387	0.73
CDSM653_01307	polynucleotide phosphorylase/polyadenylase	987	461	42.65			TTE1387	0.982
CDSM653_01308	30S ribosomal protein S15	267	461	41.2			TTE1388	0.989
CDSM653_01309	bifunctional riboflavin kinase/FMN adenylyltransferase	1011	461	34.72			TTE1389	0.937
CDSM653_01310	pseudouridine synthase	858	461	36.95			TTE1390	1
CDSM653_01311	exopolyphosphatase-like protein	954	461	38.68			TTE1391	0.997
CDSM653_01312	ribosome-binding factor A	369	461	35.23			TTE1392	1
CDSM653_01313	translation initiation factor IF-2	2109	461	40.02			TTE1393	0.997
CDSM653_01314	ribosomal protein HS6-type (S12/L30/L7a)	291	461	35.05			TTE1394	1
CDSM653_01315	nucleic-acid-binding protein implicated in transcription termination	273	461	41.39			TTE1395	0.989
CDSM653_01316	transcription elongation factor NusA	1041	461	41.59			TTE1396	1
CDSM653_01317	hypothetical protein	456	461	39.91			TTE1397	1
CDSM653_01318	DNA polymerase III PolC	4206	461	39.59			TTE1398	0.999
CDSM653_01319	cell wall biosynthesis glycosyltransferase	621	461	36.88			TTE1399	1
CDSM653_01320	4-hydroxy-3-methylbut-2-en-1-yl diphosphate synthase	1068	461	39.04			TTE1400	0.997
CDSM653_01321	membrane-associated Zn-dependent protease 1	957	461	39.6			TTE1401	1				M50B	193-279	E	H, H, D	MER004480	249-335	8.60e-18
CDSM653_01322	1-deoxy-D-xylulose 5-phosphate reductoisomerase	1098	461	36.7			TTE1402	1
CDSM653_01323	CDP-diglyceride synthetase	786	461	34.86			TTE1403	1
CDSM653_01324	undecaprenyl pyrophosphate synthase	744	461	38.44			TTE1404	1
CDSM653_01325	hypothetical protein	177	461	34.46			TTE1405	0.983
CDSM653_01326	ribosome recycling factor	555	461	40.72			TTE1406	1
CDSM653_01327	uridylate kinase	702	461	43.87			TTE1407	1
CDSM653_01328	elongation factor Ts	603	461	40.13			TTE1408	1
CDSM653_01329	30S ribosomal protein S2	708	461	40.25			TTE1409	1
CDSM653_01330	hypothetical protein	282	461	38.65			TTE1411	1
CDSM653_01331	hypothetical protein	1365	461	40.44			TTE1412	1
CDSM653_01332	DNA-directed RNA polymerase specialized sigma subunit	741	461	37.52			TTE1413	1
CDSM653_01333	chemoreceptor glutamine deamidase CheD	462	461	40.48			TTE1414	1
CDSM653_01334	chemotaxis protein CheC, inhibitor of MCP methylation	636	461	39.62			TTE1415	0.995
CDSM653_01335	chemotaxis signal transduction protein	411	461	39.9			TTE1416	0.993
CDSM653_01336	chemotaxis protein histidine kinase-like kinase	1941	461	38.12			TTE1417	1
CDSM653_01337	methylesterase CheB/methylase CheR	597	461	37.86			TTE1418	0.995
CDSM653_01338	hypothetical protein	627	461	40.19			TTE1419	0.99
CDSM653_01339	ATPase involved in chromosome partitioning	846	461	35.34			TTE1420	0.996
CDSM653_01340	flagellar GTP-binding protein	1026	461	37.72			TTE1421	0.994
CDSM653_01341	flagellar biosynthesis protein FlhA	678	461	41.59			TTE1422	1
CDSM653_01342	flagellar biosynthesis protein FlhA	1320	461	40.76			TTE1422	0.995
CDSM653_01343	flagellar biosynthesis/type III secretory pathway protein	1092	461	38.92			TTE1423	0.975				U68	13-357	N279		MER123660	2-341	1.80e-51
CDSM653_01344	flagellar biosynthesis protein FliR	783	461	35.63			TTE1424	0.973
CDSM653_01345	flagellar biosynthesis protein FliQ	258	461	41.47			TTE1425	1
CDSM653_01346	flagellar biosynthesis protein FliP	666	461	37.69			TTE1426	0.986
CDSM653_01347	hypothetical protein	345	461	33.91			TTE1427	0.983
CDSM653_01348	CheY-like domain-containing protein	360	461	41.11			TTE1428	0.992
CDSM653_01349	flagellar motor switch protein	1092	461	38.83			TTE1429	0.997
CDSM653_01350	flagellar motor switch protein	993	461	38.07			TTE1430	0.991
CDSM653_01351	flagellar basal body-associated protein	408	461	37.25			TTE1431	1
CDSM653_01352	hypothetical protein	210	461	34.76			TTE1432	0.985
CDSM653_01353	flagellar basal body and hook proteins	1236	461	41.99			TTE1433	1
CDSM653_01354	hypothetical protein	351	461	36.75			TTE1434	0.983
CDSM653_01355	flagellar hook capping protein	396	461	37.88			TTE1435	0.985
CDSM653_01356	hypothetical protein	1212	461	34.24			TTE1436	0.993
CDSM653_01357	hypothetical protein	579	461	36.1			TTE1437	1
CDSM653_01358	hypothetical protein	450	461	34.67			TTE1438	0.966
CDSM653_01359	flagellar biosynthesis/type III secretory pathway ATPase	1314	461	43.68			TTE1439	1
CDSM653_01360	flagellar biosynthesis/type III secretory pathway protein	768	461	36.85			TTE1440	0.996
CDSM653_01361	flagellar motor switch protein G	1008	461	41.27			TTE1441	0.994
CDSM653_01362	flagellar biosynthesis/type III secretory pathway lipoprotein	1521	461	39.45			TTE1442	0.964
CDSM653_01363	flagellar hook-basal body protein FliE	297	461	37.37			TTE1443	1
CDSM653_01364	flagellar basal body rod protein	423	461	41.84			TTE1444	1
CDSM653_01365	flagellar basal body protein	417	461	38.85			TTE1445	0.949
CDSM653_01366	transcriptional repressor CodY	681	462	39.5			TTE1446	1
CDSM653_01367	ATP-dependent protease ATP-binding subunit HslU	1386	462	39.03			TTE1447	0.996
CDSM653_01368	ATP-dependent protease peptidase subunit	531	462	40.3			TTE1448	1				T01B	5-176	T5		MER001626	7-180	5.60e-61
CDSM653_01369	topoisomerase IA	2085	462	39.76			TTE1449	0.999
CDSM653_01370	Rossmann-fold nucleotide-binding protein involved in DNA uptake	1089	462	38.93			TTE1450	0.997
CDSM653_01371	ribonuclease HII	726	463	37.47			TTE1451	0.988
CDSM653_01372	hypothetical protein	369	463	34.42	HGT		TTE1452	0.984
CDSM653_01373	tryptophanyl-tRNA synthetase	984	464	42.07			TTE1453	0.997
CDSM653_01374	hypothetical protein	885	464	37.06			TTE1454	1
CDSM653_01375	ATPase with chaperone activity	1512	464	40.41			TTE1455	1				S16	4-345	T71S, P115K/R		MER155619	12-357	1.40e-127
CDSM653_01376	GTPase	834	464	36.69			TTE1456	0.989
CDSM653_01377	50S ribosomal protein L19	348	464	40.8			TTE1457	1
CDSM653_01378	tRNA-(guanine-N1)-methyltransferase	726	464	39.67			TTE1458	0.996
CDSM653_01379	16S rRNA-processing protein RimM	507	464	38.46			TTE1459	0.994
CDSM653_01380	hypothetical protein	228	464	41.23			TTE1460	1
CDSM653_01381	30S ribosomal protein S16	249	464	37.35			TTE1461	0.976
CDSM653_01382	Signal recognition particle GTPase	453	464	38.63			TTE1462	1
CDSM653_01383	Signal recognition particle GTPase	897	464	44.48			TTE1462	0.98
CDSM653_01384	putative DNA-binding protein	366	464	36.07			TTE1463	0.959
CDSM653_01385	Signal recognition particle GTPase	888	464	37.95			TTE1464	1
CDSM653_01386	chromosome segregation ATPase	816	464	39.34			TTE1465	1
CDSM653_01387	hypothetical protein	249	465	42.17			TTE1466	0.939
CDSM653_01388	hypothetical protein	135	465	43.7			TTE1467	0.75
CDSM653_01389	hypothetical protein	291	466	38.49			TTE1473	0.354
CDSM653_01390	hypothetical protein	123	467	43.09				0
CDSM653_01391	acyl-carrier-protein S-malonyltransferase	780	467	47.69	HGT	HGT	TTE1473	0.56
CDSM653_01392	2-nitropropane dioxygenase-like protein	951	467	46.06		HGT	TTE1474	0.991
CDSM653_01393	fatty acid biosynthesis transcriptional regulator	603	468	40.46			TTE1477	1
CDSM653_01394	hypothetical protein	186	469	44.09				0
CDSM653_01395	hypothetical protein	486	469	41.36				0
CDSM653_01396	acetate kinase	912	469	42.32			TTE1481	0.937
CDSM653_01397	acetate kinase	216	469	35.65			TTE1481	0.887
CDSM653_01398	phosphotransacetylase	996	469	42.97			TTE1482	1
CDSM653_01399	hypothetical protein	1206	470	38.14			TTE1483	0.99
CDSM653_01400	hypothetical protein	1161	470	37.3			TTE1484	0.995
CDSM653_01401	vacuolar-type H+-ATPase subunit H	465	471	40.43			TTE1485	0.993
CDSM653_01402	phosphopantetheine adenylyltransferase	483	471	35.82			TTE1486	1
CDSM653_01403	N6-adenine-specific methylase	570	471	38.07			TTE1487	0.995
CDSM653_01404	small, acid-soluble spore proteins, alpha/be	246	472	44.72			TTE1489	0.914
CDSM653_01405	small, acid-soluble spore proteins, alpha/be	243	472	43.21			TTE1490	0.938
CDSM653_01406	hypothetical protein	843	472	37.72			TTE1491	1
CDSM653_01407	ATP-dependent DNA helicase RecG	2043	472	39.11			TTE1492	0.997
CDSM653_01408	kinase related to dihydroxyacetone kinase	1212	472	37.95			TTE1493	0.998
CDSM653_01409	kinase related to dihydroxyacetone kinase	333	472	39.34			TTE1493	0.982
CDSM653_01410	hypothetical protein	351	472	40.46			TTE1494	0.991
CDSM653_01411	50S ribosomal protein L28	189	473	42.33			TTE1495	1
CDSM653_01412	hypothetical protein	183	474	31.69			TTE1496	1
CDSM653_01413	thiamine pyrophosphokinase	636	474	36.32			TTE1497	0.995
CDSM653_01414	Pentose-5-phosphate-3-epimerase	342	474	39.47			TTE1498	0.938
CDSM653_01415	Pentose-5-phosphate-3-epimerase	357	474	42.3			TTE1498	0.881
CDSM653_01416	GTPase	888	474	38.4			TTE1499	0.993
CDSM653_01417	Serine/threonine protein kinase	1878	474	40.52			TTE1500	1
CDSM653_01418	protein serine/threonine phosphatase	744	474	39.52			TTE1501	0.996
CDSM653_01419	Fe-S-cluster redox protein	1011	474	36.1			TTE1502	1
CDSM653_01420	tRNA and rRNA cytosine-C5-methylase	1332	474	36.86			TTE1503	1
CDSM653_01421	Zn-dependent protease	684	474	44.3			TTE1504	1
CDSM653_01422	hypothetical protein	753	474	38.38			TTE1505	0.996
CDSM653_01423	methionyl-tRNA formyltransferase	915	474	41.2			TTE1506	1
CDSM653_01424	peptide deformylase	480	474	42.08			TTE1507	0.994
CDSM653_01425	primosomal protein N	1653	474	39.69			TTE1508	0.998
CDSM653_01426	diaminopimelate epimerase	492	475	41.06			TTE1514	0.877
CDSM653_01427	major facilitator superfamily permease	1131	475	39.43			TTE1515	1
CDSM653_01428	hypothetical protein	600	475	35.17			TTE1516	0.894
CDSM653_01429	RNA-binding protein snRNP	1410	476	33.48			TTE1517	0.989
CDSM653_01430	RNA-binding protein snRNP	102	477	36.27			TTE1517	1
CDSM653_01431	3'-5' RNA ligase	549	478	32.6		HGT	TTE1518	0.995
CDSM653_01432	hypothetical protein	96	478	32.29				0
CDSM653_01440	ATPase	762	479	37.27		HGT	TTE1527	0.925
CDSM653_01441	SAM-dependent methyltransferase	1176	480	37.07			TTE1526	0.997
CDSM653_01442	peptidoglycan-binding domain-containing protein	234	480	45.73			TTE1528	1
CDSM653_01443	orotate phosphoribosyltransferase	573	481	37.35			TTE1529	1
CDSM653_01444	dihydroorotate dehydrogenase 1B	732	481	37.98			TTE1530	0.992
CDSM653_01445	dihydroorotate dehydrogenase 1B	117	481	37.61			TTE1530	0.974
CDSM653_01446	2-polyprenylphenol hydroxylase and related flavodoxin oxidoreductase	732	481	41.26			TTE1531	1
CDSM653_01447	orotidine-5-phosphate decarboxylase	951	481	41.43			TTE1532	1
CDSM653_01448	dihydroorotase	1287	481	42.42			TTE1533	0.998				M38	201-357			MER005767	1587-1739	4.60e-20
CDSM653_01449	aspartate carbamoyltransferase catalytic subunit	915	481	42.73			TTE1534	0.993
CDSM653_01450	hypothetical protein	177	481	31.64			TTE1535	0.948
CDSM653_01451	bifunctional pyrimidine regulatory protein PyrR uracil phosphoribosyltransferase	192	481	44.27			TTE1536	1
CDSM653_01452	bifunctional pyrimidine regulatory protein PyrR uracil phosphoribosyltransferase	357	481	41.46			TTE1536	0.975
CDSM653_01453	hypothetical protein	111	481	26.13				0
CDSM653_01454	hydrogenase maturation factor	1002	482	37.52			TTE1537	0.994
CDSM653_01455	pseudouridylate synthase, 23S RNA-specific	930	483	38.17			TTE1538	0.99
CDSM653_01456	lipoprotein signal peptidase	444	483	34.46			TTE1539	0.959				A08	8-142	D102, D126		MER122258	18-155	2.40e-23
CDSM653_01457	acetyltransferase	558	483	32.26			TTE1540	0.962
CDSM653_01458	nucleotidyltransferase	273	483	32.23			TTE1541	0.9
CDSM653_01459	acetyltransferase	564	484	34.4			TTE1542	1
CDSM653_01460	transposase	93	485	32.26			TTE0153	1
CDSM653_01461	hypothetical protein	96	486	36.46				0
CDSM653_01462	transposase	228	487	39.91			TTE0153	0.68
CDSM653_01463	restriction endonuclease S subunits	1203	487	51.21	HGT		TTE1545	0.729
CDSM653_01464	hypothetical protein	1155	487	41.39		HGT		0
CDSM653_01465	hypothetical protein	1299	487	43.11		HGT		0
CDSM653_01466	hypothetical protein	804	487	42.29		HGT		0
CDSM653_01467	Type I restriction-modification system methyltransferase subunit	1491	487	52.31	HGT	HGT	TTE1547	0.982
CDSM653_01468	hypothetical protein	2673	487	48.52	HGT	HGT		0
CDSM653_01469	dipeptidyl aminopeptidase/acylaminoacyl-peptidase	1899	487	36.91			TTE1551	0.967				S09C	367-605	S472, D552, H584		MER017401	362-600	3.60e-130
CDSM653_01470	ABC-type dipeptide/oligopeptide/nickel transport systems, periplasmic components	1644	488	37.41			TTE1552	0.987
CDSM653_01471	permease	756	489	33.07			TTE1554	0.968
CDSM653_01472	nitroreductase	621	489	35.91			TTE1555	0.985
CDSM653_01473	DNA-directed RNA polymerase specialized sigma subunits, sigma24 homologs	492	490	33.54			TTE1557	0.933
CDSM653_01474	hypothetical protein	960	490	34.27			TTE1558	0.937
CDSM653_01475	DNA-directed RNA polymerase specialized sigma subunits, sigma24 homologs	345	491	35.07			TTE1559	0.947
CDSM653_01476	serine protease inhibitor	1269	492	33.02			TTE1560	0.99				I04	63-419			MER055292	34-396	2.80e-41
CDSM653_01477	hypothetical protein	1068	493	34.18			TTE1561	0.997
CDSM653_01480	7-cyano-7-deazaguanine reductase	402	494	32.09			TTE1563	0.977
CDSM653_01481	hypothetical protein	483	494	34.37			TTE1564	0.994
CDSM653_01482	thiamine biosynthesis protein ThiC	1299	494	39.18			TTE1565	0.998
CDSM653_01483	hypothetical protein	582	495	34.88			TTE1566	0.99
CDSM653_01484	hypothetical protein	1677	495	30.23			TTE1567	0.991
CDSM653_01485	thiamine biosynthesis protein ThiH	1506	496	39.04			TTE1568	1
CDSM653_01486	hypothetical protein	246	496	37.8			TTE1569	1
CDSM653_01487	Sir2 family NAD-dependent protein deacetylase	729	497	39.78			TTE1570	1
CDSM653_01488	hypothetical protein	417	498	37.65			TTE1571	0.985
CDSM653_01489	DnaK suppressor protein	621	499	37.04			TTE1572	0.985
CDSM653_01490	hypothetical protein	315	499	33.02			TTE1573	0.99
CDSM653_01491	cystathionine beta-lyase/cystathionine gamma-synthase	1182	500	38.32			TTE1574	0.995
CDSM653_01492	peroxiredoxin	474	501	37.55			TTE1575	1
CDSM653_01493	3-deoxy-7-phosphoheptulonate synthase	783	501	39.72			TTE1576	0.992
CDSM653_01494	tryptophan synthase subunit alpha	789	501	39.92			TTE1577	0.981
CDSM653_01495	tryptophan synthase subunit beta	1176	501	43.88			TTE1578	0.992
CDSM653_01496	phosphoribosylanthranilate isomerase	612	501	36.11			TTE1579	0.99
CDSM653_01497	indole-3-glycerol-phosphate synthase	771	501	36.19			TTE1580	0.977
CDSM653_01498	anthranilate phosphoribosyltransferase	1020	501	40			TTE1581	0.985
CDSM653_01499	anthranilate/para-aminobenzoate synthase component II	567	501	35.8			TTE1582	0.989				C26	1-185	P56C, A145H, T147E		MER113950	24-208	1.20e-60
CDSM653_01500	anthranilate synthase component I	1428	501	35.15			TTE1583	0.992
CDSM653_01501	hypothetical protein	294	502	35.37			TTE1584	1
CDSM653_01502	cystathionine beta-lyase/cystathionine gamma-synthase	1194	502	39.95			TTE1585	0.987
CDSM653_01503	hypothetical protein	819	502	42.25			TTE1586	0.93
CDSM653_01504	purine nucleoside phosphorylase	783	502	40.61			TTE1587	1
CDSM653_01505	ABC-type cobalt transport system, permease component CbiQ and related transporters	750	502	32.13			TTE1588	0.992
CDSM653_01506	ABC-type cobalt transport system, ATPase component	1710	502	39.01			TTE1589	1
CDSM653_01507	translation initiation factor eIF-2B alpha subunit	909	502	42.79			TTE1590	1
CDSM653_01508	L-fuculose phosphate aldolase	657	503	38.66			TTE1592	0.972
CDSM653_01509	cytosine deaminase-like protein	1302	503	40.25			TTE1593	0.998				M38	55-298		H62, H64, T191K	MER037714	75-330	1.00e-26
CDSM653_01510	hypothetical protein	111	504	40.54			TTE1596	0.556
CDSM653_01511	cell division initiation protein	426	504	34.98			TTE1596	0.894
CDSM653_01512	hypothetical protein	747	504	39.63			TTE1597	0.96
CDSM653_01513	hypothetical protein	282	504	38.3			TTE1598	1
CDSM653_01514	hypothetical protein	192	504	38.02			TTE1599	0.984
CDSM653_01515	ATPase of the HSP70 class involved in cell division	1227	505	39.28			TTE1640	1
CDSM653_01516	small basic protein	345	505	39.13			TTE1641	1
CDSM653_01517	hypothetical protein	729	505	40.19			TTE1642	1
CDSM653_01518	cell division septal protein	699	505	31.9			TTE1643	0.996
CDSM653_01519	UDP-N-acetylglucosamine 1-carboxyvinyltransferase	1254	505	40.27			TTE1644	1
CDSM653_01520	undecaprenyldiphospho-muramoylpentapeptide beta-N- acetylglucosaminyltransferase	1095	505	38.9			TTE1645	0.997
CDSM653_01521	cell division membrane protein	1107	505	40.74			TTE1646	1
CDSM653_01522	UDP-N-acetylmuramoylalanine-D-glutamate ligase	1353	505	39.25			TTE1647	1
CDSM653_01523	phospho-N-acetylmuramoyl-pentapeptide- transferase	951	505	37.33			TTE1648	0.997
CDSM653_01524	UDP-N-acetylmuramoylalanyl-D-glutamate--2, 6-diaminopimelate ligase	1449	505	39.82			TTE1649	1
CDSM653_01525	cell division protein FtsI/penicillin-binding protein 2	1950	505	41.69			TTE1651	0.98
CDSM653_01526	hypothetical protein	441	505	37.41			TTE1652	0.993
CDSM653_01527	S-adenosyl-methyltransferase MraW	927	505	39.16			TTE1653	1
CDSM653_01528	cell division protein MraZ	432	505	38.43			TTE1654	1
CDSM653_01529	Zn-dependent peptidase	1275	506	36.78			TTE1655	0.998				M16B	32-252	E70, E135	H67, H71, E142	MER013711	32-254	2.00e-67
CDSM653_01530	Zn-dependent peptidase	1266	506	35.78			TTE1656	1				M16B	65-225	Q88E, E133	H85, Y89H, L140E	MER071223	68-230	4.60e-35
CDSM653_01531	hypothetical protein	324	506	42.59			TTE1657	1
CDSM653_01532	hypothetical protein	324	507	42.28				0
CDSM653_01533	GTP-dependent nucleic acid-binding protein EngD	1092	507	38.64			TTE1658	0.981
CDSM653_01534	hypothetical protein	384	508	39.58			TTE1659	0.74
CDSM653_01535	hypothetical protein	981	508	37.31			TTE1660	0.429
CDSM653_01536	hypothetical protein	159	508	38.36			TTE1661	0.827
CDSM653_01537	hypothetical protein	174	508	40.8			TTE1661	0.93
CDSM653_01538	thiamine biosynthesis protein ThiI	1143	509	40.42			TTE1662	0.995
CDSM653_01539	cysteine sulfinate desulfinase/cysteine desulfurase	717	509	41.98			TTE1663	0.954
CDSM653_01540	cysteine sulfinate desulfinase/cysteine desulfurase	453	509	37.31			TTE1663	0.88
CDSM653_01541	hypothetical protein	276	509	33.7			TTE1664	0.945
CDSM653_01542	hypothetical protein	669	509	42.15			TTE1665	0.991
CDSM653_01543	beta-lactamase superfamily hydrolase	864	509	35.76			TTE1889	0.265
CDSM653_01544	dihydrolipoamide acyltransferase	1158	509	35.06			TTE1668	0.566
CDSM653_01545	hypothetical protein	999	509	36.04			TTE1028	0.051
CDSM653_01546	thiamine pyrophosphate-dependent dehydrogenase, E1 component beta subunit	972	509	40.95			TTE0187	0.526
CDSM653_01547	thiamine pyrophosphate-dependent dehydrogenase, E1 component alpha subunit	987	509	41.64			TTE0186	0.576
CDSM653_01548	hypothetical protein	369	509	40.38			TTE0914	0.18
CDSM653_01549	putative regulator of acetoin metabolism	1893	509	36.93			TTE0687	0.368
CDSM653_01550	hypothetical protein	150	509	36.67				0
CDSM653_01551	lipoyl synthase	849	509	41.58			TTE1672	1
CDSM653_01552	lipoate-protein ligase B	687	509	40.03			TTE1673	0.996
CDSM653_01553	dihydrolipoamide dehydrogenase/glutathione oxidoreductase and related enzyme	1356	509	39.68			TTE1674	0.998
CDSM653_01554	hypothetical protein	1377	510	33.19			TTE1676	1
CDSM653_01555	hypothetical protein	240	511	37.08			TTE1677	1
CDSM653_01556	hypothetical protein	651	512	32.41			TTE1679	0.977
CDSM653_01557	putative aminopeptidase 1	1404	513	41.1			TTE1680	0.996				M18	35-466	D111, E296	H109, D266, E297, D343, H442	MER005460	20-450	4.40e-120
CDSM653_01558	response regulator	612	513	38.24			TTE1681	1
CDSM653_01559	sensory transduction histidine kinase	1167	513	39.16			TTE1682	0.997
CDSM653_01561	hypothetical protein	705	514	39.43			TTE1683	0.996
CDSM653_01562	hypothetical protein	438	514	40.41			TTE1684	1
CDSM653_01563	recombination and DNA strand exchange inhibitor protein	2373	514	38.64			TTE1685	1
CDSM653_01564	collagenase-like protease	2355	514	37.28			TTE1686	0.982				U32	27-396			MER019303	27-396	2.70e-213
CDSM653_01565	hypothetical protein	276	514	33.7			TTE1687	0.945
CDSM653_01566	phenylalanyl-tRNA synthetase subunit beta	2379	514	41.87			TTE1688	0.992
CDSM653_01567	phenylalanyl-tRNA synthetase subunit alpha	1020	514	41.57			TTE1689	0.991
CDSM653_01568	rRNA methylase	762	515	37.4			TTE1690	0.992
CDSM653_01569	50S ribosomal protein L20	360	515	38.61			TTE1691	0.992
CDSM653_01570	ribosomal protein L35	204	515	34.8			TTE1692	1
CDSM653_01571	translation initiation factor IF3	543	515	41.44			TTE1693	0.994
CDSM653_01572	hypothetical protein	240	516	35.42				0
CDSM653_01573	hypothetical protein	318	517	38.05			TTE1694	1
CDSM653_01574	cobalt transport protein CbiM	693	517	39.54			TTE1695	1
CDSM653_01575	transposase	1293	518	33.95			TTE0153	0.993
CDSM653_01576	transposase	1104	519	42.66			TTE0670	0.992
CDSM653_01577	hydrogenase maturation protease HycI	444	520	41.44			TTE1696	1				A31	1-142	D12, D58, H86		MER049884	5-146	8.50e-64
CDSM653_01578	hydrogenase maturation protein HycH	426	520	38.5			TTE1697	1
CDSM653_01579	hydrogenase subunit HyfI	744	520	45.16			TTE1698	1
CDSM653_01580	hydrogenase subunit HyfH	597	520	40.7			TTE1699	1
CDSM653_01581	hydrogenase subunit HyfG	1731	520	44.48		HGT	TTE1700	0.998
CDSM653_01582	hydrogenase subunit HyfD	1440	520	42.29		HGT	TTE1701	1
CDSM653_01583	hydrogenase subunit HyfF	1494	520	43.11		HGT	TTE1702	0.99
CDSM653_01584	hydrogenase subunit HyfE	564	520	40.78		HGT	TTE1704	1
CDSM653_01585	hydrogenase subunit HyfC	654	520	44.04		HGT	TTE1705	1
CDSM653_01586	hydrogenase subunit HyfB	2019	521	42.6			TTE1706	0.975
CDSM653_01588	iron-sulfur cluster-binding protein CooF	546	521	44.14			TTE1707	0.724
CDSM653_01589	carbon monoxide dehydrogenase subunit CooS	1863	521	41.44			TTE1708	0.5
CDSM653_01590	hypothetical protein	732	522	34.29			TTE1716	0.992
CDSM653_01591	hypothetical protein	93	523	30.11				0
CDSM653_01592	response regulator	300	524	35.33			TTE1717	1
CDSM653_01593	hypothetical protein	528	525	31.25			TTE0524	0.331
CDSM653_01594	hypothetical protein	183	526	28.42			TTE1719	0.983
CDSM653_01595	response regulator	105	526	32.38			TTE0038	0.912
CDSM653_01596	response regulator	132	526	41.67			TTE0038	0.837
CDSM653_01597	HD-GYP domain-containing protein	594	527	34.68			TTE1721	0.558
CDSM653_01598	hypothetical protein	555	528	36.22	HGT		TTE1723	0.864
CDSM653_01599	aspartate racemase	705	529	37.87			TTE1724	1
CDSM653_01600	hypothetical protein	504	530	32.74			TTE1725	1
CDSM653_01601	proton /sodium-glutamate symport protein	105	531	43.81			TTE1726	1
CDSM653_01602	hypothetical protein	363	532	33.06			TTE1728	0.968
CDSM653_01603	integrase core subunit	153	533	42.48			TTE1156	0.7
CDSM653_01604	purine-cytosine permease and related proteins	1158	534	31.87			TTE1730	0.995
CDSM653_01605	hypothetical protein	468	534	37.39			TTE1731	1
CDSM653_01606	hydroxyethylthiazole kinase	792	534	38.76			TTE2232	0.726
CDSM653_01607	thiamine-phosphate pyrophosphorylase	642	534	38.79			TTE2233	0.634
CDSM653_01608	hydroxymethylpyrimidine/phosphomethylpyrimidine kinase	147	534	37.41			TTE2235	0.75
CDSM653_01609	hypothetical protein	159	534	44.03			TTE2235	0.846
CDSM653_01616	Sir2 family NAD-dependent protein deacetylase	744	535	40.59			TTE1740	0.996
CDSM653_01617	hypothetical protein	177	535	36.72			TTE1741	1
CDSM653_01618	prolipoprotein diacylglyceryl transferase	231	536	37.23			TTE1744	1
CDSM653_01619	reverse gyrase	102	537	27.45			TTE1745	1
CDSM653_01621	dipeptidase PepV	1395	538	41.51			TTE1746	1				M20A	7-462	D85, E148	H83, D114, E149, D172, H437	MER122071	9-451	8.90e-87
CDSM653_01622	hypothetical protein	1086	538	39.5			TTE1747	1	Glyco_hydro_18	GH18
CDSM653_01623	spermidine synthase	801	539	38.33			TTE1748	0.993
CDSM653_01624	phosphomannose isomerase	1002	539	38.82			TTE1751	0.958
CDSM653_01625	purine nucleoside phosphorylase	504	539	41.47			TTE1752	0.994
CDSM653_01626	hypothetical protein	501	540	42.32				0
CDSM653_01627	triosephosphate isomerase	747	541	39.89			TTE1760	0.996
CDSM653_01628	phosphoglycerate kinase	171	541	45.03			TTE1761	1
CDSM653_01629	glyceraldehyde-3-phosphate dehydrogenase/erythrose-4-phosphate dehydrogenase	618	541	37.54			TTE1762	0.859
CDSM653_01630	transcriptional regulator	1023	541	40.08			TTE1763	0.994
CDSM653_01631	DNA-directed RNA polymerase specialized sigma subunits, sigma54 homologs	1362	541	38.62			TTE1764	0.989
CDSM653_01632	acylphosphatase	273	541	43.59			TTE1765	1				M22	11-87		F87H, F87H	MER182077	11-87	5.30e-19
CDSM653_01633	HAD superfamily hydrolase	831	541	37.55			TTE1766	0.982
CDSM653_01634	EndoIII-related endonuclease	267	542	38.58			TTE1769	1
CDSM653_01635	ATP-dependent protease	2361	543	39.05			TTE1771	0.976				S16	492-769	S650, K693		MER079343	482-758	1.50e-64
CDSM653_01636	small, acid-soluble spore proteins, alpha/be	168	544	42.86			TTE1773	0.909
CDSM653_01638	ferredoxin 1	189	545	42.33			TTE1774	0.984
CDSM653_01639	hypothetical protein	663	545	36.2			TTE1775	0.977
CDSM653_01640	Fe-S oxidoreductase	1353	545	38.43			TTE1776	0.956
CDSM653_01641	methyl-accepting chemotaxis protein	1554	546	37.26			TTE1777	0.986
CDSM653_01642	uridine kinase	1644	547	35.71			TTE1778	0.998
CDSM653_01643	uncharacterized Fe-S protein PflX, homolog of pyruvate formate lyase activating proteins	834	548	37.05			TTE1779	1
CDSM653_01644	pseudouridylate synthase, 23S RNA-specific	906	549	36.53			TTE1780	0.887
CDSM653_01645	ADP-ribose pyrophosphatase	465	550	36.13			TTE1781	1
CDSM653_01646	hypothetical protein	210	551	31.43			TTE1782	0.985
CDSM653_01647	hypothetical protein	132	552	22.73				0
CDSM653_01648	phosphoenolpyruvate carboxykinase	1566	552	38.7			TTE1783	1
CDSM653_01649	hypothetical protein	132	552	34.09				0
CDSM653_01650	recombination factor protein RarA	1323	553	40.21			TTE1784	1
CDSM653_01651	hypothetical protein	366	553	33.88			TTE1785	1
CDSM653_01652	dehydrogenase	840	553	35.12			TTE1790	0.939
CDSM653_01653	hypothetical protein	240	553	35				0
CDSM653_01654	hypothetical protein	576	553	38.02			TTE1791	0.995
CDSM653_01655	hypothetical protein	885	553	33.45			TTE1792	0.871
CDSM653_01656	transposase	1698	553	34.04			TTE1124	0.986
CDSM653_01657	hypothetical protein	621	554	39.29			TTE1793	0.607
CDSM653_01658	heat shock protein HtpX	900	554	40.67			TTE1794	0.997				M48B	85-294	E147	H146, H150, E227	MER006293	79-288	2.60e-33
CDSM653_01659	hypothetical protein	546	554	38.1			TTE1795	0.995
CDSM653_01660	L-aminopeptidase/D-esterase	975	554	42.97			TTE1796	0.994				S58	8-309	I8S/T		MER164925	247-547	1.80e-87
CDSM653_01661	SAM-dependent methyltransferase related to tRNA (uracil-5-)-methyltransferase	1353	554	38.14			TTE1797	1
CDSM653_01662	hypothetical protein	150	555	34.67				0
CDSM653_01663	Na+-transporting methylmalonyl-CoA/oxaloacetate decarboxylase, beta subunit	1128	555	40.87			TTE1798	1
CDSM653_01664	hypothetical protein	183	555	34.97			TTE1799	1
CDSM653_01665	Mn-containing catalase	573	556	42.06			TTE1801	1
CDSM653_01666	hypothetical protein	462	557	37.01			TTE1802	1
CDSM653_01667	methionine synthase I cobalamin-binding subunit	2418	557	40.49			TTE1803	0.994
CDSM653_01668	5,10-methylenetetrahydrofolate reductase	906	557	38.85			TTE1804	1
CDSM653_01669	glucan phosphorylase	1623	558	41.16			TTE1805	1
CDSM653_01670	glucose-6-phosphate isomerase	933	559	38.16			TTE1806	1
CDSM653_01671	nitroreductase	507	560	37.67			TTE1807	0.982
CDSM653_01672	peptidase T	1230	560	38.05			TTE1808	0.995				M20B	14-391	D80, E175	H78, X141D, E176, D198, H380	MER105435	40-415	1.40e-125
CDSM653_01673	Lipase/feruloyl esterase	777	561	40.67			TTE1809	0.992				S09X	2-239	S113, D203, H233		MER031565	10-241	2.20e-16
CDSM653_01674	hypothetical protein	903	561	33.33			TTE1810	1
CDSM653_01675	Na+-driven multidrug efflux pump	186	562	40.86			TTE1811	0.902
CDSM653_01676	Na+-driven multidrug efflux pump	1161	562	39.71			TTE1811	1
CDSM653_01677	SAM-dependent methyltransferase related to tRNA (uracil-5-)-methyltransferase	1359	563	37.6			TTE1812	0.998
CDSM653_01678	glucoamylase	2112	563	39.91			TTE1813	0.999	Glucodextran_N|Glyco_hydro_15	GH15	3.2.1.3
CDSM653_01679	thioesterase	417	564	38.61			TTE1814	1
CDSM653_01680	pyruvate kinase	1752	565	41.84			TTE1815	1
CDSM653_01681	6-phosphofructokinase	966	565	41.1			TTE1816	1
CDSM653_01682	hypothetical protein	180	565	34.44			TTE1817	0.949
CDSM653_01683	DNA polymerase III DnaE	339	565	38.05			TTE1818	1
CDSM653_01684	DNA polymerase III DnaE	1863	565	41.44			TTE1818	0.995
CDSM653_01685	CBS domain-containing protein	624	566	37.98			TTE1819	1
CDSM653_01686	CBS domain-containing protein	654	566	41.13			TTE1819	0.949
CDSM653_01687	phosphotransferase system, HPr-related proteins	267	566	39.33			TTE1820	1
CDSM653_01688	hypothetical protein	957	566	34.69			TTE1821	1
CDSM653_01689	hypothetical protein	201	567	31.84			TTE1824	1
CDSM653_01690	glycosidases	1725	567	38.96			TTE1825	1
CDSM653_01691	hypothetical protein	804	567	37.19			TTE1826	0.996
CDSM653_01692	hypothetical protein	1047	567	39.35			TTE1827	1
CDSM653_01693	hypothetical protein	993	567	36.56			TTE1828	0.994
CDSM653_01694	transposase	810	568	34.81			TTE1124	0.985
CDSM653_01695	sugar permeases	894	569	40.04			TTE1829	0.997
CDSM653_01696	ABC-type sugar transport systems, permease components	954	569	38.68			TTE1830	1
CDSM653_01697	maltose-binding periplasmic protein	1251	569	42.37			TTE1831	1
CDSM653_01698	glycosidases	1575	569	39.62			TTE1832	1
CDSM653_01699	hypothetical protein	957	570	40.02			TTE1833	1
CDSM653_01700	hypothetical protein	855	570	35.44			TTE1834	1
CDSM653_01701	PHP family histidinol phosphatase/hydrolase	732	570	39.21			TTE1835	1
CDSM653_01702	UDP-N-acetylenolpyruvoylglucosamine reductase	909	570	38.28			TTE1836	0.997
CDSM653_01703	hypothetical protein	141	571	40.43			TTE1837	1
CDSM653_01704	hypothetical protein	105	572	21.9				0
CDSM653_01705	alpha-beta hydrolase family esterase	864	573	33.68			TTE1838	1
CDSM653_01706	hypothetical protein	327	574	33.03			TTE1841	0.991
CDSM653_01707	nicotinamidase-like amidase	207	574	31.88			TTE1842	1
CDSM653_01708	hypothetical protein	426	575	39.2			TTE1843	0.993
CDSM653_01709	hypothetical protein	639	576	35.99			TTE1844	0.981
CDSM653_01710	DNA-binding proteins	276	576	43.48			TTE1845	1
CDSM653_01711	hypothetical protein	180	576	33.33			TTE1848	0.915
CDSM653_01712	pyruvate-formate lyase-activating enzyme	684	576	30.41			TTE1849	1
CDSM653_01713	anaerobic ribonucleoside triphosphate reductase	1350	576	42.07			TTE1850	0.998
CDSM653_01714	anaerobic ribonucleoside triphosphate reductase	696	576	41.09			TTE1850	0.983
CDSM653_01715	Fe2+/Zn2+ uptake regulation proteins	477	577	32.91			TTE1851	1
CDSM653_01716	hypothetical protein	228	578	29.39				0
CDSM653_01717	hypothetical protein	243	579	33.74			TTE1853	1
CDSM653_01718	hypothetical protein	258	579	32.95			TTE1854	0.988
CDSM653_01719	hypothetical protein	756	579	37.96			TTE1855	0.948
CDSM653_01720	ferrous ion uptake system protein FeoB ( GTPase)	1875	579	36.21			TTE1856	0.998
CDSM653_01721	hypothetical protein	576	579	37.15			TTE1857	1
CDSM653_01722	ferrous ion uptake system protein FeoB ( GTPase)	2043	580	41.56			TTE1858	0.997
CDSM653_01723	hypothetical protein	243	580	41.15			TTE1860	0.975
CDSM653_01724	hypothetical protein	240	580	44.58			TTE1861	0.975
CDSM653_01725	ABC-type transport system involved in multi-copper enzyme maturation, permease component	981	580	41.39			TTE1862	0.96
CDSM653_01726	ABC-type multidrug transport system, ATPase component	519	580	41.23			TTE1863	1
CDSM653_01727	ABC-type multidrug transport system, ATPase component	423	580	43.74			TTE1863	0.914
CDSM653_01728	S-layer domain-containing protein	1146	580	42.41			TTE1864	1
CDSM653_01729	formylmethanofuran dehydrogenase subunit E	510	581	38.63			TTE1865	0.988
CDSM653_01730	hypothetical protein	414	581	41.79			TTE1866	0.993
CDSM653_01731	ABC-type cobalamin/Fe3+-siderophores transport systems, ATPase components	753	581	34.66			TTE1867	0.996
CDSM653_01732	ABC-type cobalamin/Fe3+-siderophores transport systems, permease components	1101	581	42.05			TTE1868	0.965
CDSM653_01733	ABC-type Fe3+-siderophores transport systems, periplasmic components	1173	581	37.85			TTE1869	0.972
CDSM653_01734	hypothetical protein	222	582	33.33			TTE1870	1
CDSM653_01735	selenocysteine-specific translation elongation factor	1881	583	34.61			TTE1871	0.998
CDSM653_01736	selenocysteine synthase	1386	583	38.67			TTE1872	0.989
CDSM653_01737	selenophosphate synthase	963	583	39.56			TTE1873	0.997
CDSM653_01738	Fatty acid/phospholipid biosynthesis enzyme	1137	583	41.07			TTE1874	0.997
CDSM653_01739	3-oxoacyl-(acyl-carrier-protein) synthase III	1581	583	40.16			TTE1875	0.966
CDSM653_01740	hypothetical protein	231	583	39.39				0
CDSM653_01741	hypothetical protein	1041	583	41.4				0
CDSM653_01742	hypothetical protein	324	583	42.59			TTE0651	0.215
CDSM653_01743	hypothetical protein	126	583	41.27				0
CDSM653_01744	grdE proprotein	1287	583	38.54			TTE1879	1
CDSM653_01745	Thiol-disulfide isomerase and thioredoxins	315	583	33.33			TTE1880	1
CDSM653_01746	thioredoxin reductase	927	583	39.81			TTE1881	0.997
CDSM653_01747	GrdX protein	246	583	31.71			TTE1882	0.988
CDSM653_01748	transcriptional regulator	570	584	33.16			TTE1883	1
CDSM653_01749	uncharacterized NAD(FAD)-dependent dehydrogenase	1341	584	36.47			TTE1884	1
CDSM653_01750	biotin synthase	1089	585	36.91			TTE1885	0.939
CDSM653_01751	transposase	1698	586	34.04			TTE1124	0.986
CDSM653_01752	ferredoxin 2	471	587	44.59			TTE1887	1
CDSM653_01753	hypothetical protein	333	587	37.54			TTE1888	1
CDSM653_01754	beta-lactamase superfamily hydrolase	819	587	36.63			TTE1889	0.996
CDSM653_01755	MinD family protein	849	588	37.93			TTE1892	1
CDSM653_01756	hypothetical protein	192	588	35.42			TTE1893	1
CDSM653_01757	hypothetical protein	159	588	40.25			TTE1893	0.904
CDSM653_01758	hypothetical protein	396	589	42.42			TTE1894	0.931
CDSM653_01759	SAM-dependent methyltransferase	639	590	34.9			TTE1895	1
CDSM653_01760	hypothetical protein	366	591	36.07			TTE1897	1
CDSM653_01761	hypothetical protein	132	591	34.09				0
CDSM653_01762	methyltransferase	843	591	38.79			TTE1898	1
CDSM653_01763	universal stress protein UspA-like nucleotide-binding protein	420	592	36.43			TTE1900	1
CDSM653_01764	Kef-type K+ transport systems, membrane components	1083	592	35.55			TTE1901	0.997
CDSM653_01765	hypothetical protein	873	593	29.32			TTE1902	0.997
CDSM653_01766	MutS-like ATPase	1551	593	32.75			TTE1906	0.13
CDSM653_01767	MutS-like ATPase	1425	593	32			TTE1906	0.998
CDSM653_01768	major facilitator superfamily permease	1188	593	35.77			TTE1907	0.995
CDSM653_01769	hypothetical protein	426	593	32.39			TTE1908	1
CDSM653_01770	hypothetical protein	333	593	31.53			TTE1909	1
CDSM653_01771	hypothetical protein	660	593	30.76			TTE1910	0.995
CDSM653_01772	hypothetical protein	93	593	22.58				0
CDSM653_01773	ABC-type dipeptide/oligopeptide/nickel transport system, ATPase component	1023	593	38.32			TTE1911	0.962
CDSM653_01774	ABC-type dipeptide/oligopeptide/nickel transport system, ATPase component	1002	593	40.42			TTE1912	0.997
CDSM653_01775	ABC-type dipeptide/oligopeptide/nickel transport systems, permease components	933	593	38.37			TTE1913	1
CDSM653_01776	ABC-type dipeptide/oligopeptide/nickel transport systems, permease components	1029	593	39.26			TTE1914	0.982
CDSM653_01777	ABC-type dipeptide/oligopeptide/nickel transport systems, periplasmic components	1557	593	38.79			TTE1915	1
CDSM653_01778	cell division protein FtsI/penicillin-binding protein 2	1662	594	42.06			TTE1916	0.998
CDSM653_01779	sugar-binding periplasmic protein	1287	595	35.66			TTE1917	0.998
CDSM653_01780	putative translaldolase	651	595	40.71			TTE1918	1
CDSM653_01781	acetamidase/formamidase	900	596	41.67			TTE1919	0.993
CDSM653_01782	ABC-type multidrug transport system, ATPase component	552	596	33.51			TTE1920	0.984
CDSM653_01783	hypothetical protein	429	596	37.76			TTE1921	0.887
CDSM653_01784	hypothetical protein	174	596	33.33			TTE1921	0.983
CDSM653_01785	amino acid transporters	1116	597	42.92			TTE1922	0.792
CDSM653_01786	amino acid transporters	366	597	47.81			TTE1922	0.802
CDSM653_01787	amino acid transporters	1314	598	42.69			TTE1924	1
CDSM653_01788	hypothetical protein	1413	599	29.16				0
CDSM653_01789	ribose/xylose/arabinose/galactoside ABC-type transporter permease	1008	600	35.22			TTE0205	0.361
CDSM653_01790	ABC-type sugar (aldose) transport system, ATPase component	1566	600	33.14			TTE0763	0.466
CDSM653_01791	periplasmic sugar-binding proteins	1035	600	36.14			TTE0206	0.317
CDSM653_01792	hypothetical protein	906	601	37.75			TTE1925	0.983
CDSM653_01793	transcriptional regulator	1209	601	38.71			TTE1926	0.985
CDSM653_01794	UDP-glucose 4-epimerase	990	601	40.1			TTE1927	0.997
CDSM653_01795	galactokinase	1173	601	37.34			TTE1928	1
CDSM653_01796	galactose-1-phosphate uridylyltransferase	1560	601	36.15			TTE1929	1
CDSM653_01797	N-acetyl-beta-hexosaminidase	1725	602	35.01			TTE1930	0.997	Glyco_hydro_20	GH20
CDSM653_01798	hypothetical protein	93	602	26.88				0
CDSM653_01799	hypothetical protein	2637	602	31.82			TTE1931	0.995
CDSM653_01800	Na+/melibiose symporter and related transporters	1305	602	33.72			TTE1932	1
CDSM653_01801	hypothetical protein	783	602	35.5			TTE1933	1
CDSM653_01802	alpha-glucosidase	2418	602	31.8		HGT	TTE1934	1	Gal_mutarotas_2|Glyco_hydro_31	GH31
CDSM653_01803	hypothetical protein	2070	602	30.97		HGT	TTE1935	1
CDSM653_01804	sugar permeases	558	602	33.87		HGT	TTE1936	1
CDSM653_01805	ABC-type sugar transport systems, permease components	885	603	31.64		HGT	TTE1937	1
CDSM653_01806	sugar-binding periplasmic protein	1317	603	36.98			TTE1938	1
CDSM653_01807	transposase	1284	604	36.21			TTE0333	1
CDSM653_01808	glucuronate isomerase	1410	605	33.9			TTE1939	0.994
CDSM653_01809	mannitol-1-phosphate/altronate dehydrogenase	1620	605	34.51			TTE1940	1
CDSM653_01810	6-phosphogluconate dehydrogenase	1410	606	35.25			TTE1941	0.998
CDSM653_01811	sugar (pentulose and hexulose) kinase	1485	606	36.5			TTE1942	0.984
CDSM653_01812	lactate dehydrogenase and related dehydrogenase	1065	606	37.09			TTE1943	0.972
CDSM653_01813	hypothetical protein	1473	606	34.01			TTE1944	0.978
CDSM653_01814	sugar metabolism transcriptional regulator	756	606	37.43			TTE1945	1
CDSM653_01815	glyoxylate reductase	975	607	40.31			TTE1946	0.997
CDSM653_01816	permease	873	607	35.05			TTE1947	0.993
CDSM653_01817	hypothetical protein	132	608	30.3				0
CDSM653_01818	sugar phosphate isomerase/epimerase	915	609	39.45			TTE1948	0.987
CDSM653_01819	sugar phosphate isomerase/epimerase	747	609	38.69			TTE1949	1
CDSM653_01820	dehydrogenase and related proteins	1047	609	38.3			TTE1950	0.983
CDSM653_01821	dehydrogenase and related proteins	1089	609	45.09			TTE1951	0.989	GFO_IDH_MocA	GH109
CDSM653_01822	transcriptional regulator	996	609	40.56			TTE1952	0.988
CDSM653_01823	hypothetical protein	414	609	33.82			TTE1953	0.781
CDSM653_01824	hypothetical protein	228	609	32.02			TTE1954	0.987
CDSM653_01825	pyruvate-formate lyase-activating enzyme	987	609	39.01			TTE1955	0.973
CDSM653_01826	hypothetical protein	1362	609	39.79			TTE1956	1
CDSM653_01827	transposase	855	610	39.88	HGT		TTE0422	0.965
CDSM653_01828	nucleotidyltransferase	321	611	29.91			TTE1957	1
CDSM653_01829	hypothetical protein	402	611	29.6			TTE1958	0.993
CDSM653_01830	hypothetical protein	99	611	29.29				0
CDSM653_01831	hypothetical protein	594	611	37.37			TTE1959	1
CDSM653_01832	Acyl-CoA synthetase (AMP-forming)/AMP-acid ligase II	1488	611	40.05			TTE1960	1
CDSM653_01833	transcriptional regulator	939	611	41.96			TTE1961	1
CDSM653_01834	hypothetical protein	1497	611	35			TTE1962	0.97
CDSM653_01835	putative hydrolase	753	612	41.57			TTE1963	1
CDSM653_01836	HPr kinase/phosphorylase	948	612	43.88			TTE1964	0.965
CDSM653_01837	biotin-(acetyl-CoA carboxylase) ligase	408	613	39.95			TTE1965	0.83
CDSM653_01838	biotin-(acetyl-CoA carboxylase) ligase	405	613	35.06			TTE1965	1
CDSM653_01839	excinuclease ABC subunit C	1863	614	40.47			TTE1966	0.992
CDSM653_01840	cell division protein FtsI/penicillin-binding protein 2	411	614	46.72			TTE1967	0.978
CDSM653_01841	cell division membrane protein	1245	614	39.28			TTE1968	0.998
CDSM653_01843	phosphatase/phosphohexomutase	675	615	35.11			TTE1983	1
CDSM653_01844	hypothetical protein	1437	615	34.24			TTE1984	0.992
CDSM653_01845	site-specific integrase-resolvase	276	615	30.43			TTE0527	0.835
CDSM653_01846	hypothetical protein	309	615	33.66			TTE1986	0.99
CDSM653_01847	hypothetical protein	408	615	31.86			TTE1987	1
CDSM653_01848	nucleotidyltransferase	357	615	33.89			TTE1988	1
CDSM653_01849	hypothetical protein	516	615	34.5			TTE1989	0.977
CDSM653_01850	ATPase of the HSP70 class involved in cell division	1755	616	37.83			TTE1990	1
CDSM653_01851	2-hydroxyglutaryl-CoA dehydratase activator	984	617	42.58			TTE1991	1
CDSM653_01852	ATP-dependent Zn protease	1548	618	38.7			TTE1992	0.99				M41	298-442	E349	H348, H352, D423	MER002602	373-518	1.00e-40
CDSM653_01853	hypothetical protein	693	619	32.9			TTE1993	1
CDSM653_01854	hypothetical protein	1518	619	33.73			TTE1994	0.988
CDSM653_01855	hypothetical protein	408	619	47.06			TTE1995	1
CDSM653_01856	dihydroxyacetone kinase	639	619	42.72			TTE1996	1
CDSM653_01857	dihydroxyacetone kinase	999	619	43.24			TTE1997	1
CDSM653_01858	ATPase	1386	620	38.74			TTE1998	1
CDSM653_01859	ATPase	237	620	41.77			TTE1998	1
CDSM653_01860	hypothetical protein	375	620	39.73			TTE1999	1
CDSM653_01861	uncharacterized NAD(FAD)-dependent dehydrogenase	1260	620	39.92			TTE2000	0.969
CDSM653_01862	dehydrogenase	1497	620	41.22			TTE2001	0.998
CDSM653_01863	glycerol kinase	1494	621	43.71			TTE2002	1
CDSM653_01864	glycerol uptake facilitator and related permeases (major Intrinsic protein family)	729	621	41.29			TTE2003	1
CDSM653_01865	glycerol-3-phosphate responsive antiterminator (mRNA-binding)	570	621	39.82			TTE2004	1
CDSM653_01866	integral membrane protein	1041	622	33.14			TTE2005	0.997
CDSM653_01867	xylanase/chitin deacetylase	882	622	39.68			TTE2006	1
CDSM653_01868	hypothetical protein	561	622	37.61			TTE2007	1
CDSM653_01869	hypothetical protein	288	622	32.64			TTE2008	1
CDSM653_01870	osmosensitive K+ channel histidine kinase sensor subunit	1128	622	39.98			TTE2009	0.973
CDSM653_01871	K+-transporting ATPase, c chain	582	622	38.49			TTE2010	1
CDSM653_01872	potassium-transporting ATPase subunit B	2046	622	40.91			TTE2011	1
CDSM653_01873	potassium-transporting ATPase subunit A	1686	622	37.31			TTE2012	0.995
CDSM653_01874	hypothetical protein	99	622	32.32				0
CDSM653_01875	hypothetical protein	126	622	36.51				0
CDSM653_01876	nucleoside-diphosphate-sugar pyrophosphorylase	2337	623	37.23			TTE2013	0.999
CDSM653_01877	Na+/phosphate symporter	960	624	36.15			TTE2014	0.987
CDSM653_01878	hypothetical protein	1425	625	39.93			TTE2128	0.983
CDSM653_01879	Zn-dependent dipeptidase	933	626	36.76			TTE2129	1				M19	3-302		H6, D8, X103E, H170, H191	MER013425	4-301	6.40e-62
CDSM653_01880	serine hydroxymethyltransferase	1242	627	39.45			TTE2130	1
CDSM653_01881	NADH:flavin oxidoreductase	1869	628	38.47			TTE2131	1
CDSM653_01882	transposase	1698	629	34.04			TTE1124	0.986
CDSM653_01883	bifunctional phosphoribosyl-AMP cyclohydrolase/phosphoribosyl-ATP pyrophosphatase protein	618	630	33.5			TTE2132	1
CDSM653_01884	imidazole glycerol phosphate synthase subunit HisF	762	630	38.32			TTE2133	0.992
CDSM653_01885	phosphoribosylformimino-5-aminoimidazole carboxamide ribonucleotide (ProFAR) isomerase	723	630	34.58			TTE2134	1
CDSM653_01886	imidazole glycerol phosphate synthase subunit HisH	612	630	34.48			TTE2135	0.995
CDSM653_01887	imidazoleglycerol-phosphate dehydratase	585	630	35.73			TTE2136	1
CDSM653_01888	histidinol-phosphate aminotransferase/tyrosine aminotransferase	1056	630	32.58			TTE2137	1
CDSM653_01889	histidinol dehydrogenase	1293	630	36.19			TTE2138	1
CDSM653_01890	ATP phosphoribosyltransferase catalytic subunit	633	630	34.28			TTE2139	1
CDSM653_01891	histidyl-tRNA synthetase	1140	630	35.09			TTE2140	1
CDSM653_01892	nucleotidyltransferase	267	631	35.96			TTE2141	1
CDSM653_01893	hypothetical protein	906	632	31.68			TTE2142	0.997
CDSM653_01894	hypothetical protein	1389	632	38.44			TTE2143	0.998
CDSM653_01895	ABC-type transport system involved in multi-copper enzyme maturation, permease component	702	632	37.46			TTE2144	0.978
CDSM653_01896	ABC-type multidrug transport system, ATPase component	555	632	38.02			TTE2145	0.995
CDSM653_01897	ABC-type multidrug transport system, ATPase component	444	632	43.02			TTE2145	0.837
CDSM653_01898	cyclic beta 1-2 glucan synthetase	8589	633	38.25			TTE2146	0.997	Glycoamylase|Glyco_transf_36|GT36_AF|CBM_X|Glyco_transf_36|GT36_AF	GH94|GT84
CDSM653_01899	tRNA and rRNA cytosine-C5-methylase	1383	633	38.68			TTE2147	0.996
CDSM653_01900	dehydrogenase and related proteins	1122	633	35.83			TTE2148	0.997
CDSM653_01901	hypothetical protein	1113	633	38.99			TTE0552	0.068				S33	16-239	S150, D, H		MER044357	37-251	3.30e-46
CDSM653_01902	O-acetylhomoserine sulfhydrylase	1284	633	42.29			TTE2151	0.998
CDSM653_01903	homoserine dehydrogenase	1281	633	39.27			TTE2152	0.986
CDSM653_01904	rubredoxin	159	634	50.31			TTE2154	0.981
CDSM653_01905	osmosensitive K+ channel histidine kinase sensor subunit	1143	634	37.36			TTE2155	1
CDSM653_01906	Na+/H+ antiporter	1389	634	35.57			TTE2156	0.998
CDSM653_01907	hypothetical protein	519	634	40.66			TTE2157	1
CDSM653_01908	hypothetical protein	849	635	40.87			TTE2159	1
CDSM653_01909	hypothetical protein	990	636	34.55			TTE0071	0.878
CDSM653_01910	hypothetical protein	351	636	29.63			TTE1107	0.974
CDSM653_01911	site-specific integrase-resolvase	351	636	31.62			TTE2162	0.991
CDSM653_01912	teichoic acid biosynthesis proteins	690	637	36.38			TTE2163	0.987
CDSM653_01913	hypothetical protein	1080	637	36.85			TTE2164	1
CDSM653_01914	hypothetical protein	2061	637	35.52			TTE2165	0.961
CDSM653_01915	growth inhibitor	351	637	38.75			TTE2166	1
CDSM653_01916	transcription regulator	246	637	39.84			TTE2167	1
CDSM653_01917	alanine racemase	1167	637	38.56			TTE2168	0.997
CDSM653_01918	hypothetical protein	633	637	33.02			TTE2169	0.99
CDSM653_01919	sugar kinase	1515	637	42.64			TTE2170	0.994
CDSM653_01920	4'-phosphopantetheinyl transferase	384	637	38.54			TTE2171	0.984
CDSM653_01921	hypothetical protein	363	637	41.05			TTE2172	1
CDSM653_01922	hypothetical protein	186	638	37.1			TTE2173	0.984
CDSM653_01923	transcriptional regulator	372	639	36.29			TTE2174	1
CDSM653_01924	hypothetical protein	246	640	34.15			TTE2176	1
CDSM653_01925	hypothetical protein	561	640	35.29			TTE2177	0.978
CDSM653_01926	RNA polymerase sigma factor SigY	531	641	30.51		HGT	TTE2178	1
CDSM653_01927	hypothetical protein	417	641	25.66		HGT	TTE2179	0.978
CDSM653_01928	hypothetical protein	342	641	32.16		HGT	TTE2180	1
CDSM653_01929	hypothetical protein	207	641	29.95			TTE2181	1
CDSM653_01930	ABC-type multidrug transport system, ATPase component	927	641	28.48		HGT	TTE2182	0.99
CDSM653_01931	hypothetical protein	756	641	28.04			TTE2183	1
CDSM653_01932	hypothetical protein	264	642	36.74				0
CDSM653_01933	hypothetical protein	381	643	37.53			TTE2184	1
CDSM653_01934	peroxiredoxin	666	643	39.04			TTE2186	1
CDSM653_01935	hypothetical protein	180	644	33.33			TTE2188	1
CDSM653_01936	hypothetical protein	393	644	34.86			TTE2189	1
CDSM653_01937	glucosamine--fructose-6-phosphate aminotransferase	1827	644	40.07			TTE2190	0.998				C44	2-229	C2		MER003327	2-230	8.30e-60
CDSM653_01938	phosphomannomutase	1344	645	39.06			TTE2191	0.998
CDSM653_01939	1-acyl-sn-glycerol-3-phosphate acyltransferase	633	645	35.55			TTE2192	0.957
CDSM653_01940	indolepyruvate oxidoreductase subunit beta	576	645	41.49			TTE2193	1
CDSM653_01941	pyruvate:ferredoxin oxidoreductase and related 2-oxoacid:ferredoxin oxidoreductase, alpha subunit	1752	645	42.29			TTE2194	1
CDSM653_01942	phosphotransacetylase	891	645	39.06			TTE2195	0.997
CDSM653_01943	pyruvate:ferredoxin oxidoreductase and related 2-oxoacid:ferredoxin oxidoreductase, gamma subunit	555	645	42.52			TTE1211	0.304
CDSM653_01944	2-oxoglutarate ferredoxin oxidoreductase subunit beta	750	645	44.27			TTE1210	0.345
CDSM653_01945	2-ketoisovalerate ferredoxin reductase	294	645	44.56			TTE2198	1
CDSM653_01946	2-ketoisovalerate ferredoxin reductase	792	645	45.08			TTE2198	0.947
CDSM653_01947	ferredoxin 3	231	645	39.83			TTE2199	0.908
CDSM653_01948	hypothetical protein	675	645	40.44			TTE2200	1
CDSM653_01949	butyrate kinase	1104	645	42.93			TTE2201	0.973
CDSM653_01950	glutamate dehydrogenase/leucine dehydrogenase	1068	645	42.23			TTE2202	1
CDSM653_01951	glutamate dehydrogenase/leucine dehydrogenase	1098	645	42.08			TTE2203	0.973
CDSM653_01952	phosphate butyryltransferase	897	645	42.7			TTE2204	1
CDSM653_01953	butyrate kinase	1053	645	42.26			TTE2205	1
CDSM653_01954	hypothetical protein	1191	646	39.63			TTE2207	1
CDSM653_01955	hypothetical protein	843	646	40.57			TTE2209	0.95
CDSM653_01956	hypothetical protein	225	647	34.67				0
CDSM653_01957	hypothetical protein	336	648	37.2			TTE2211	1
CDSM653_01958	transglutaminase-like enzyme, putative cysteine protease	2013	648	37.61			TTE2213	0.984
CDSM653_01959	hypothetical protein	1140	649	36.05			TTE2214	1
CDSM653_01960	MoxR-like ATPase	942	649	40.23			TTE2215	1
CDSM653_01961	phosphatase	738	649	37.13			TTE2216	0.996
CDSM653_01962	N-acetylmuramoyl-L-alanine amidase	678	649	37.17			TTE2217	0.991
CDSM653_01963	LysM repeat-containing protein	975	650	42.15			TTE2219	1
CDSM653_01964	thioredoxin reductase	918	651	41.29			TTE2220	1
CDSM653_01965	hypothetical protein	276	651	43.12			TTE2222	0.989
CDSM653_01966	hypothetical protein	186	651	36.56			TTE2223	1
CDSM653_01967	hypothetical protein	315	651	34.29			TTE2224	1
CDSM653_01968	alternative thymidylate synthase	1584	651	39.27			TTE2225	0.96
CDSM653_01972	exonuclease III	720	652	38.33			TTE2226	0.979
CDSM653_01973	hypothetical protein	489	653	35.38			TTE2227	0.957
CDSM653_01974	transposase	1503	653	33.8			TTE2646	0.972
CDSM653_01975	desulfoferrodoxin	384	653	40.62			TTE2229	1
CDSM653_01976	hypothetical protein	504	653	42.86			TTE2230	0.958
CDSM653_01977	methyl-accepting chemotaxis protein	2070	654	40.53			TTE2231	0.993
CDSM653_01978	hydroxyethylthiazole kinase	804	654	41.79			TTE2232	0.996
CDSM653_01979	thiamine-phosphate pyrophosphorylase	666	654	39.04			TTE2233	0.882
CDSM653_01980	3-ketoacyl-(acyl-carrier-protein) reductase	771	654	40.08			TTE2234	0.988
CDSM653_01981	hydroxymethylpyrimidine/phosphomethylpyrimidine kinase	792	654	39.52			TTE2235	1
CDSM653_01982	hypothetical protein	762	655	30.18			TTE2236	1
CDSM653_01983	ABC-type multidrug transport system, permease component	795	655	32.7			TTE2238	1
CDSM653_01984	ABC-type multidrug transport system, ATPase component	1011	655	32.34		HGT	TTE2239	0.976
CDSM653_01985	hypothetical protein	264	656	29.55			TTE2240	0.988
CDSM653_01986	hypothetical protein	96	656	30.21			TTE0792	0.935
CDSM653_01987	hypothetical protein	387	657	32.82			TTE2241	1
CDSM653_01988	hypothetical protein	141	657	32.62				0
CDSM653_01989	hypothetical protein	105	657	34.29				0
CDSM653_01990	transposase	1227	658	34.31	HGT		TTE2242	1
CDSM653_01991	hypothetical protein	1395	659	36.06			TTE2243	0.976
CDSM653_01992	hypothetical protein	291	660	35.05			TTE2244	0.99
CDSM653_01993	major facilitator superfamily permease	852	660	34.51			TTE2245	1
CDSM653_01994	hypothetical protein	105	660	30.48			TTE2246	0.735
CDSM653_01995	hypothetical protein	267	660	40.45			TTE2247	1
CDSM653_01996	major facilitator superfamily permease	597	660	42.21			TTE2248	0.995
CDSM653_01997	NTP pyrophosphohydrolase including oxidative damage repair enzyme	330	661	35.15	HGT	HGT	TTE2249	1
CDSM653_02010	ribosomal protein S9	411	662	38.93		HGT	TTE2256	0.956
CDSM653_02011	50S ribosomal protein L13	156	662	41.03			TTE2257	0.922
CDSM653_02012	ribosomal protein L15	444	663	44.37			TTE2273	0.993
CDSM653_02013	ribosomal protein S5	504	663	44.64			TTE2274	1
CDSM653_02014	50S ribosomal protein L18	366	663	41.8			TTE2275	1
CDSM653_02015	50S ribosomal protein L6	543	663	42.54			TTE2276	0.994
CDSM653_02016	ribosomal protein S8	399	663	39.85			TTE2277	1
CDSM653_02017	30S ribosomal protein S14	186	663	43.01			TTE2278	1
CDSM653_02018	50S ribosomal protein L5	540	663	37.96			TTE2279	1
CDSM653_02019	2-C-methyl-D-erythritol 4-phosphate cytidylyltransferase	333	664	38.14			TTE2322	1
CDSM653_02020	hypothetical protein	396	665	38.13			TTE2324	1
CDSM653_02021	DNA repair protein RadA	1365	666	41.68			TTE2325	0.998				S16	155-451	A369S, R412		MER170752	150-453	2.40e-91
CDSM653_02022	manganese transport protein MntH	1266	666	39.42			TTE2326	0.995
CDSM653_02023	ATPase with chaperone activity, ATP-binding subunit	2451	667	41.21			TTE2327	1
CDSM653_02024	ATP:guanido phosphotransferase	966	667	39.54			TTE2328	1
CDSM653_02025	hypothetical protein	516	667	40.31			TTE2329	0.994
CDSM653_02026	transcription repressor of class III stress genes	471	667	39.28			TTE2330	0.987
CDSM653_02027	hypothetical protein	192	667	32.81			TTE2331	1
CDSM653_02028	malic enzyme	1185	667	38.99			TTE2332	0.98
CDSM653_02029	elongation factor G	2049	667	41.34			TTE2333	0.99
CDSM653_02030	phosphoenolpyruvate-protein kinase	1722	667	40.36			TTE2334	0.988
CDSM653_02031	diguanylate cyclase/phosphodiesterase	1662	667	37.24			TTE2335	0.991
CDSM653_02032	ribonucleotide reductase alpha subunit	2175	668	42.9			TTE2336	0.952
CDSM653_02033	hypothetical protein	498	669	34.14			TTE2338	0.982
CDSM653_02034	PLP-dependent aminotransferase	1422	669	38.47			TTE2339	0.998
CDSM653_02035	hypothetical protein	207	669	32.37			TTE2340	0.985
CDSM653_02036	hypothetical protein	198	670	26.26				0
CDSM653_02037	hypothetical protein	528	671	39.02			TTE2341	1
CDSM653_02038	dipeptidyl aminopeptidase/acylaminoacyl-peptidase	2007	672	36.77			TTE2342	0.981				S09C	424-661	S527, D608, H640		MER141586	421-658	1.90e-80
CDSM653_02039	ABC-type multidrug/protein/lipid transport system, ATPase component	1734	673	34.72			TTE2769	0.958
CDSM653_02040	helix-turn-helix	513	674	31.97			TTE2360	0.694
CDSM653_02041	hypothetical protein	423	674	33.57			TTE2364	1
CDSM653_02042	hypothetical protein	651	675	39.48			TTE2365	1
CDSM653_02043	hypothetical protein	855	676	35.09			TTE2366	0.997
CDSM653_02044	sugar fermentation stimulation protein A	690	677	36.67			TTE2367	1
CDSM653_02045	6-pyruvoyl-tetrahydropterin synthase	369	677	37.67			TTE2368	0.992
CDSM653_02046	7, 8-dihydro-6-hydroxymethylpterin-pyrophosphokinase	501	677	37.52			TTE2369	1
CDSM653_02047	dihydropteroate synthase	813	677	41.08			TTE2370	1
CDSM653_02048	GTP cyclohydrolase I	597	677	42.04			TTE2371	0.944
CDSM653_02049	lysyl-tRNA synthetase	1500	677	39.07			TTE2372	1
CDSM653_02050	transcription elongation factor GreA	480	677	38.96			TTE2373	0.981
CDSM653_02051	hypothetical protein	1083	678	41.74			TTE2374	0.997
CDSM653_02052	hypothetical protein	930	678	38.92			TTE2375	1
CDSM653_02053	hypothetical protein	525	678	39.05			TTE2376	1
CDSM653_02054	hypothetical protein	228	678	32.46			TTE2377	1
CDSM653_02055	germination protein	1200	678	38.17			TTE2378	0.998
CDSM653_02056	germination protein	1536	678	40.89			TTE2379	1
CDSM653_02057	germination protein	1110	679	37.21			TTE2380	0.995
CDSM653_02058	pantothenate kinase	777	680	42.6			TTE2381	0.985
CDSM653_02059	membrane protein	540	680	43.89			TTE2382	0.978
CDSM653_02060	biotin carboxyl carrier protein	369	680	39.84			TTE2383	1
CDSM653_02061	hypothetical protein	258	680	39.92			TTE2384	1
CDSM653_02062	Acetyl-CoA carboxylase alpha subunit	1551	680	44.1			TTE2385	1
CDSM653_02063	lactoylglutathione lyase and related lyase	420	680	44.52			TTE2386	0.95
CDSM653_02064	periplasmic protein kinase ArgK	819	680	41.15			TTE2387	0.967
CDSM653_02065	periplasmic protein kinase ArgK	165	680	24.85			TTE2387	0.685
CDSM653_02066	periplasmic protein kinase ArgK	132	681	39.39			TTE2387	0.837
CDSM653_02067	lactoylglutathione lyase and related lyase	186	681	44.09			TTE1219	0.705
CDSM653_02068	periplasmic protein kinase ArgK	243	682	45.27			TTE2387	0.762
CDSM653_02069	methylmalonyl-CoA mutase C-terminal domain-containing protein	243	683	48.15			TTE2388	1
[truncated: 513 more rows]

## Sheet: C.tengcongensis
			DOOR	HGT analyses			CAT			MEROPS
Locus tag	Product	Length	Operon	GC content	Codon	Tetra	Query-Pfam domains	CAZy Families	EC	family	query start-query end	predicted active site residues	predicted metal ligands	hit name	hit start-hit end	e-value
TTE0001	chromosome replication initiator DnaA	1332	1486956	36.34
TTE0002	DNA polymerase III subunit beta	1113	56991	37.74
TTE0003	hypothetical protein	207	56991	33.82
TTE0004	recombination protein F	1095	56991	33.88
TTE0005	hypothetical protein	258	56991	32.56
TTE0006	alpha-glucosidase	2256	56991	36.75			Gal_mutarotas_2|Glyco_hydro_31	GH31	3.2.1.20
TTE0007	glutamine amidotransferase	729	56992	33.61
TTE0008	UDP-N-acetylmuramyl tripeptide synthase	1353	56992	35.18
TTE0009	EMAP domain-containing protein	330	56992	36.67
TTE0010	DNA gyrase subunit B	1965	56993	39.44
TTE0011	DNA gyrase subunit A	2424	56993	38.08
TTE0012	NADH:flavin oxidoreductase	1014	1486957	35.9
TTE0013	transposase	1284	1486958	36.21
TTE0014	acetolactate synthase small subunit	504	56994	38.49
TTE0015	ketol-acid reductoisomerase	996	56994	42.17
TTE0016	isopropylmalate/homocitrate/citramalate synthase	1194	56994	41.12
TTE0017	3-isopropylmalate dehydratase large subunit	1257	56994	42.48
TTE0018	3-isopropylmalate dehydratase small subunit	486	56994	38.27
TTE0019	3-isopropylmalate dehydrogenase	1068	56994	43.54
TTE0020	dihydroxy-acid dehydratase	1671	56994	44.7
TTE0021	acetolactate synthase large subunit	1659	56994	40.93
TTE0022	permease	1065	1486959	32.86
TTE0024	Signal peptidase I	531	1486960	36.91						S26A	27-173	S40, K83	MER019302	MER055807	27-173	6,70e-85
TTE0025	seryl-tRNA synthetase	1278	1486961	41.71
TTE0026	transcriptional regulator	1215	1486962	35.72
TTE0027	transposase	1368	1486963	41.08	HGT
TTE0030	cation transport ATPase	2613	1486964	35.59
TTE0032	hypothetical protein	645	1486965	36.28
TTE0033	hypothetical protein	1404	1486967	34.62
TTE0034	hypothetical protein	1698	1486966	38.75
TTE0035	hypothetical protein	714	56995	35.99
TTE0036	transglutaminase-like enzyme, putative cysteine protease	1323	56995	36.21
TTE0037	cytosine/adenosine deaminase	447	1486968	40.94
TTE0038	response regulator	1899	1486969	37.23
TTE0039	DNA polymerase III subunit gamma and tau	1557	1486970	37.96
TTE0040	hypothetical protein	336	56996	38.69
TTE0041	recombination protein RecR	600	56996	39
TTE0042	HD-GYP domain-containing protein	1173	1486971	35.55
TTE0043	hypothetical protein	273	1486972	32.97
TTE0045	hypothetical protein	348	1486973	31.03
TTE0046	hypothetical protein	162	1486974	35.19
TTE0051	dehydrogenase	738	1486975	38.35		HGT
TTE0052	16S rRNA uridine-516 pseudouridylate synthase	723	1486976	35.27
TTE0053	transcriptional regulator	1059	56997	35.51
TTE0054	ABC-type dipeptide/oligopeptide/nickel transport systems, periplasmic components	1851	56997	40.46
TTE0055	dipeptide/oligopeptide/nickel ABC transporter permease	987	56997	37.18
TTE0056	dipeptide/oligopeptide/nickel ABC transporter permease	882	56997	35.26
TTE0057	dipeptide/oligopeptide/nickel ABC transporter ATPase	981	56997	38.43
TTE0058	dipeptide/oligopeptide/nickel ABC transporter ATPase	981	56997	38.53
TTE0059	hypothetical protein	174	56997	31.03
TTE0061	hypothetical protein	1914	56998	36.78
TTE0062	glycosylase	909	56998	42.02			DUF377	GH130
TTE0063	glycosylase	921	56998	39.85			DUF377	GH130
TTE0064	formate/nitrate transporter	864	1486977	38.43
TTE0065	nucleoside-diphosphate-sugar pyrophosphorylase	1050	56999	41.33
TTE0066	glycosyltransferase	1173	56999	38.11
TTE0067	hypothetical protein	1050	56999	37.52
TTE0068	D-alanine--D-alanine ligase	999	1486978	37.44
TTE0069	3-ketoacyl-ACP reductase	768	57000	40.76
TTE0070	transcriptional regulator	576	57000	35.59
TTE0071	hypothetical protein	1437	1486979	33.96
TTE0072	hypothetical protein	222	1486980	36.04
TTE0073	ATPase	906	1486981	42.6
TTE0074	hypothetical protein	168	1486982	36.9
TTE0075	fumarate hydratase	843	57001	39.26
TTE0076	tartrate dehydratase subunit beta	552	57001	37.14
TTE0077	uracil-DNA glycosylase	561	57001	38.32		HGT
TTE0081	transcriptional regulator	219	57002	33.79
TTE0082	transcriptional regulator	894	57002	33.33
TTE0083	transcriptional regulator	243	57003	40.33
TTE0084	transporter components	1017	57003	39.43
TTE0085	hypothetical protein	354	57004	38.42
TTE0086	hypothetical protein	360	57004	39.17
TTE0087	hypothetical protein	279	57004	36.2
TTE0088	dihydrolipoamide dehydrogenase/glutathione oxidoreductase and related enzyme	1386	57004	38.38
TTE0089	glycine cleavage system protein H	378	57004	39.68
TTE0090	transcriptional regulator	948	57005	42.3
TTE0091	3-methyladenine DNA glycosylase	567	57005	36.33
TTE0092	sigma-F transcribed protein csfB	225	1486983	36
TTE0093	arginine/lysine/ornithine decarboxylase	1419	57006	37.84
TTE0094	thymidylate kinase	627	57006	41.79
TTE0095	hypothetical protein	330	57006	41.21
TTE0096	hypothetical protein	450	57006	32.22
TTE0097	DNA replication ATPase	963	57006	33.33
TTE0098	hypothetical protein	882	57006	38.89
TTE0099	hypothetical protein	390	57007	34.62
TTE0100	permease	834	57007	40.29
TTE0101	hypothetical protein	2181	1486984	37.6
TTE0102	arginine deiminase	756	57008	38.62
TTE0103	SAM-dependent methyltransferase	1407	1486985	37.81
TTE0104	methyltransferase	828	57008	38.29
TTE0105	Co/Zn/Cd cation transporter	867	1486986	36.45
TTE0106	transcriptional regulator AbrB	255	1486987	40
TTE0107	hypothetical protein	585	57009	41.2
TTE0108	hypothetical protein	531	57009	39.55
TTE0109	tRNA nucleotidyltransferase/poly(A) polymerase	1401	1486988	37.76
TTE0110	methionyl-tRNA synthetase	1917	57010	39.18
TTE0111	Mg-dependent DNase	771	57010	36.84
TTE0112	hypothetical protein	1017	57011	42.87
TTE0113	dimethyladenosine transferase	807	57011	36.43
TTE0114	hypothetical protein	975	1486989	39.49
TTE0115	hypothetical protein	243	1486990	31.28
TTE0116	S-layer protein	1227	57012	34.47
TTE0117	hypothetical protein	897	57012	30.43
TTE0118	RNA polymerase sigma factor SigI	666	57012	35.44
TTE0119	chromosome partitioning ATPase	1077	1486991	41.32
TTE0120	hypothetical protein	363	1486992	35.26
TTE0121	hypothetical protein	498	57013	32.93
TTE0122	ATP-dependent Zn protease	1479	57013	40.16						M41	279-417	E331	H330, H334, D405	MER005466	371-512	1,30e-25
TTE0123	NADH:ubiquinone oxidoreductase subunit L/multisubunit Na+/H+ antiporter, MnhA subunit	1887	57014	40.12
TTE0124	NADH:ubiquinone oxidoreductase subunit H	852	57014	38.5
TTE0125	NADH:ubiquinone oxidoreductase 20 kD subunit and related Fe-S oxidoreductase	468	57014	39.74
TTE0126	hypothetical protein	378	57014	36.77
TTE0127	NADH:ubiquinone oxidoreductase 49 kD subunit 7	1083	57014	43.03
TTE0128	formate hydrogenlyase subunit 6/NADH:ubiquinone oxidoreductase 23 kD subunit (chain I)	372	57014	43.82
TTE0129	zinc finger protein	345	57014	39.42
TTE0130	Ni2+-binding GTPase	657	57014	39.73
TTE0131	hydrogenase maturation factor	2256	57014	38.61						M22	13-741	L51S, A54K, I111S	D101H, D101H	MER148571	5-735	9,10e-197
TTE0132	hydrogenase maturation factor	243	57014	40.74
TTE0133	hydrogenase maturation factor	1062	57014	41.71
TTE0134	hydrogenase maturation factor	1056	57014	41.95
TTE0135	hypothetical protein	222	1486993	33.33
TTE0136	chemotaxis protein CheY	351	57015	34.19
TTE0137	fructose-1,6-bisphosphate aldolase	852	57015	42.61
TTE0138	transcription termination factor Rho	1467	1486994	40.49
TTE0139	50S ribosomal protein L31	210	1486995	35.71
TTE0140	thymidine kinase	582	57016	39.86
TTE0141	hypothetical protein	996	57016	35.64
TTE0142	rRNA or tRNA methylase	858	57016	35.9
TTE0143	peptide chain release factor 1	1071	57016	41.36
TTE0144	divalent heavy-metal cations transporter	720	57017	42.64
TTE0145	translation factor (Sua5)	1068	57017	41.1						M22	21-314	D131, H166, N267, S354	T35H, Y39H	MER145515	32-318	2,00e-84
TTE0146	ribose 5-phosphate isomerase RpiB	909	57017	42.9
TTE0147	uracil phosphoribosyltransferase	633	57017	42.34
TTE0148	deoxycytidylate deaminase	507	57017	45.17
TTE0152	hypothetical protein	153	1486996	33.99
TTE0153	transposase	1284	1486997	33.88
TTE0154	UDP-N-acetylmuramyl pentapeptide phosphotransferase/UDP-N- acetylglucosamine-1-phosphate transferase	1041	57018	40.63
TTE0155	UDP-N-acetylglucosamine 2-epimerase	1158	57018	40.76
TTE0156	hypothetical protein	297	1486998	41.08
TTE0157	hypothetical protein	741	57019	35.36
TTE0158	UDP-N-acetylglucosamine 1-carboxyvinyltransferase	1248	57019	42.63
TTE0159	hypothetical protein	1944	57020	42.85
TTE0160	hypothetical protein	345	57020	34.49
TTE0161	alanine dehydrogenase	1125	1486999	44
TTE0162	ORF in partial transposon	189	1487000	33.86
TTE0163	hypothetical protein	1437	1487001	34.73
TTE0164	phosphoenolpyruvate synthase	1671	1487002	37.58
TTE0165	hypothetical protein	5265	57021	39.15
TTE0166	S-layer protein	2529	57021	38.28
TTE0167	S-layer protein	1482	57021	39.95
TTE0168	sporulation protein and-like proteins	1038	1487003	38.63
TTE0169	metalloendopeptidase-like membrane protein	813	1487004	39.73						M23B	106-267	H250	H168, D172, H252	MER051115	140-302	3,00e-34
TTE0170	transcriptional regulator of sigma-E/sigma-K-dependent gene spoIIID	264	1487005	37.5
TTE0171	rod shape-determining protein Mbl	1029	57022	44.61
TTE0172	flagellar basal body and hook proteins	756	57022	41.01
TTE0173	flagellar basal body and hook proteins	801	57022	43.32
TTE0174	flagellum-specific muramidase	336	57022	37.8
TTE0175	(3R)-hydroxymyristoyl-ACP dehydratase	426	57023	44.37
TTE0176	hypothetical protein	1563	57023	35.83
TTE0177	Fe-S center protein	1119	57023	41.47
TTE0178	hypothetical protein	210	57024	30
TTE0179	hypothetical protein	819	57024	38.46
TTE0180	transcriptional regulator	2904	1487006	36.23
TTE0181	PTS system mannitol/fructose-specific transporter subunit IIA domain-containing protein	480	57025	32.71
TTE0182	PTS system galactitol-specific transporter subunit IIB	294	57025	32.99
TTE0183	hypothetical protein	1248	57025	38.54
TTE0184	transcriptional regulator	942	1487007	35.56
TTE0185	Pentose-5-phosphate-3-epimerase	645	1487008	33.8
TTE0186	thiamine pyrophosphate-dependent dehydrogenase, E1 component subunit alpha	1002	57026	40.32
TTE0187	thiamine pyrophosphate-dependent dehydrogenase, E1 component subunit beta	981	57026	40.98
TTE0188	dihydrolipoamide acyltransferase	1245	57026	34.7
TTE0189	hypothetical protein	330	57026	33.94
TTE0190	transketolase	2004	1487009	44.11
TTE0191	ATPase	2796	1487010	35.41
TTE0192	PTS system mannose/fructose-specific transporter subunit IIA	411	57027	30.41
TTE0193	PTS system mannose/fructose/N-acetylgalactosamine-specific transporter subunit IIB	504	57027	34.13
TTE0194	PTS system mannose-specific transporter subunit IID	1665	1487011	38.5
TTE0195	6-phosphogluconate dehydrogenase	1404	1487012	34.4
TTE0196	Trk-type K+ transport systems, membrane components	1335	57028	35.51
TTE0197	K+ transport systems, NAD-binding component	654	57028	35.47
TTE0198	hypothetical protein	180	57029	32.22
TTE0199	dehydrogenase and related proteins	924	57029	31.6
TTE0200	ATPase related to phosphate starvation-inducible protein PhoH	1245	1487013	35.9
TTE0201	transcriptional regulator	1017	57030	34.61
TTE0202	ribokinase family sugar kinase	921	57030	33.33
TTE0203	D-ribose pyranase	393	57030	32.06
TTE0204	ABC-type sugar (aldose) transport system, ATPase component	1491	57030	32.33
TTE0205	ribose/xylose/arabinose/galactoside ABC transporter permease	957	57030	35.11
TTE0206	periplasmic sugar-binding proteins	942	57030	36.31
TTE0207	hypothetical protein	198	57030	24.75
TTE0208	ABC-type dipeptide/oligopeptide/nickel transport systems, periplasmic components	1647	1487014	36.73
TTE0209	glutamate racemase	801	57031	32.71
TTE0210	diaminopimelate decarboxylase	1344	57031	36.24
TTE0211	transcriptional regulator	849	57032	38.16
TTE0212	N-acetylmuramic acid 6-phosphate etherase	921	57032	40.28
TTE0213	Beta-lactamase class C and other penicillin binding proteins	1068	57032	36.52						S12	14-328	S65, K68, Y152	MER120195	MER120677	29-349	1,40e-59
TTE0214	hypothetical protein	1143	57032	37.18
TTE0215	beta-glucosidase	1581	57032	36.12			Glyco_hydro_3	GH3
TTE0216	N-acetylglucosamine kinase	924	57032	35.06
TTE0217	anhydro-N-acetylmuramic acid kinase	1191	57032	37.11
TTE0218	acetyltransferase	960	57032	34.38
TTE0219	hypothetical protein	738	57033	39.43
TTE0220	acetyltransferase	954	57033	37.63
TTE0224	FAD/FMN-containing dehydrogenase	1410	1487015	38.01
TTE0225	dipeptide/oligopeptide/nickel ABC transporter permease	1020	57034	33.73
TTE0226	dipeptide/oligopeptide/nickel ABC transporter permease	867	57034	37.72
TTE0227	dipeptide/oligopeptide/nickel ABC transporter ATPase	1035	57034	36.91
TTE0228	dipeptide/oligopeptide/nickel ABC transporter ATPase	999	57034	35.64
TTE0229	hypothetical protein	201	57034	24.88
TTE0230	hypothetical protein	159	1487016	40.25
TTE0231	ABC-type dipeptide/oligopeptide/nickel transport systems, periplasmic components	1653	1487017	35.51
TTE0232	N-acetylglucosamine-6-phosphate deacetylase	1173	57035	35.72						M38	11-302	D	H66, H68, K173, H202, H223	MER033184	20-315	6,50e-45
TTE0233	hypothetical protein	219	57035	34.7
TTE0234	Beta-lactamase class C and other penicillin binding proteins	693	57035	34.34						S12	1-140	S11, K14, Y99	MER017401	MER090384	137-275	1,20e-37
TTE0235	transposase	1284	1487018	36.06
TTE0236	hypothetical protein	360	1487019	34.44
TTE0239	transposase	1284	1487020	33.88
TTE0240	hypothetical protein	1062	57036	35.78			Glyco_hydro_18	GH18
TTE0241	beta-glucosidase	1776	57036	35.14
TTE0242	hypothetical protein	246	57037	39.84
TTE0243	ferrous ion uptake system protein FeoB ( GTPase)	1971	57037	36.94
TTE0244	nucleotidyltransferase	345	1487021	31.88
TTE0245	hypothetical protein	468	1487022	45.09	HGT
TTE0246	cobalt ABC transporter ATPase	729	57038	34.29
TTE0247	ABC-type cobalt transport system, permease component CbiQ and related transporters	816	57038	32.97
TTE0248	hypothetical protein	318	57038	40.88
TTE0249	cobalt transport protein CbiM	693	57038	44.44
TTE0250	nickel responsive regulator	465	57038	37.2
TTE0251	hypothetical protein	627	1487023	42.42
TTE0252	Na+-transporting methylmalonyl-CoA/oxaloacetate decarboxylase subunit beta	1110	1487024	36.22
TTE0253	rRNA methylase (SpoU class)	471	57039	39.28
TTE0254	DNA polymerase IV	1155	57039	36.28
TTE0255	Na+-driven multidrug efflux pump	1371	57039	39.75
TTE0256	membrane-fusion protein	1560	57040	36.79
TTE0257	lipoprotein release ABC transporter ATPase	699	57040	39.34
TTE0258	lipoprotein release ABC transporter permease	1176	57040	37.5
TTE0259	hemerythrin	402	1487025	32.84
TTE0260	2-keto-4-pentenoate hydratase	729	1487026	36.9
TTE0261	hypothetical protein	1176	1487027	33.5
TTE0262	Ca2+/Na+ antiporter	996	1487028	36.75
TTE0263	ATP-dependent nuclease	3480	57041	36.95
TTE0264	ATP-dependent exonuclease V subunit beta	3615	57041	38.26
TTE0265	DNA repair exonuclease	1203	57041	41.23		HGT
TTE0266	DNA repair ATPase	3534	57041	36.59		HGT
TTE0267	threonine aldolase	1041	57042	42.36
TTE0268	transcriptional regulator	1779	57042	36.48
TTE0269	hypothetical protein	1272	1487029	40.02
TTE0270	peroxiredoxin	663	57043	41.33
TTE0271	Fe2+/Zn2+ uptake regulation proteins	477	57043	34.17
TTE0272	hypothetical protein	177	57043	33.33
TTE0273	galactose-1-phosphate uridylyltransferase	978	57044	41.51
TTE0274	hypothetical protein	1503	57044	34.6
TTE0275	glycosyltransferase	1215	57044	40.25
TTE0276	hypothetical protein	621	57045	39.77
TTE0277	cellulose biosynthesis protein	1110	57045	36.58
TTE0278	hypothetical protein	753	1487030	38.25
TTE0279	hypothetical protein	459	57046	34.42
TTE0280	hypothetical protein	522	1487031	31.61
TTE0281	dehydrogenase	1101	57046	36.51
TTE0282	dehydrogenase	1071	57046	35.85
TTE0283	DNA-binding protein	429	57047	39.16	HGT
TTE0284	membrane-bound proton-translocating pyrophosphatase	2136	57047	44.76
TTE0285	hypothetical protein	1089	1487032	41.32
TTE0286	periplasmic sugar-binding proteins	1008	57048	36.31
TTE0287	ATPase	1482	57048	33.67
TTE0288	chemotaxis protein CheY	1590	57048	32.7
TTE0289	periplasmic sugar-binding proteins	1083	57048	39.06
TTE0290	periplasmic sugar-binding proteins	1137	57049	42.39
TTE0291	ABC-type sugar (aldose) transport system, ATPase component	1524	57049	41.14
TTE0292	ribose/xylose/arabinose/galactoside ABC transporter permease	1191	57049	39.29
TTE0293	glycine dehydrogenase subunit 2	1458	57050	42.87
TTE0294	glycine dehydrogenase subunit 1	1350	57050	40.74
TTE0295	glycine cleavage system protein H	381	57050	40.68
TTE0296	glycine cleavage system aminomethyltransferase T	1125	57050	37.33
TTE0297	lipoate-protein ligase A	981	1487033	36.19
TTE0298	hypothetical protein	1404	1487034	34.69
TTE0299	hypothetical protein	333	1487035	42.34
TTE0300	hypothetical protein	444	1487036	39.19
TTE0301	PLP-dependent aminotransferase	1167	1487037	40.1
TTE0303	PTS system mannitol/fructose-specific transporter subunit IIA domain-containing protein	2082	57051	34.73
TTE0304	PTS system ascorbate-specific transporter subunit IIC	1278	57051	36.15
TTE0305	PTS system transporter subunit IIB	312	57051	33.33
TTE0306	hypothetical protein	741	57051	35.09
TTE0307	acetamidase/formamidase	1308	1487038	38.3
TTE0311	hypothetical protein	153	1487039	33.99
TTE0312	transposase	1284	1487040	33.72
TTE0313	oxidoreductase	1173	1487041	39.39
TTE0314	membrane carboxypeptidase	2532	1487042	41.71
TTE0315	hypothetical protein	1173	1487043	35.12
TTE0316	transcriptional regulator	585	1487044	31.45
TTE0317	hypothetical protein	984	57052	33.43
TTE0318	hypothetical protein	1098	57052	35.97
TTE0319	2-hydroxyglutaryl-CoA dehydratase	963	57052	39.15
TTE0320	phosphate ABC transporter ATP-binding protein	720	57053	35.83
TTE0321	permease	753	57053	38.38
TTE0322	Tol biopolymer transport system periplasmic protein	1938	57054	32.09
TTE0323	DNA-directed RNA polymerase specialized sigma subunit	489	57054	31.29
TTE0324	leucyl-tRNA synthetase	2460	1487045	40.16
TTE0325	nucleotidyltransferase	342	1487046	33.92
TTE0326	ribokinase family sugar kinase	1098	57055	37.89
TTE0327	hypothetical protein	924	57055	38.74
TTE0328	small acid-soluble spore protein Tlp	255	1487047	34.9
TTE0329	phosphate/sulfate permease	999	1487048	34.93
TTE0330	phosphate transport regulator	510	1487049	35.88
TTE0331	transcriptional regulator	2706	1487050	33.52
TTE0332	PTS system cellobiose-specific transporter subunit IIC	1290	1487051	35.43
TTE0333	transposase	1284	1487052	36.21
TTE0334	hypothetical protein	750	57056	30.13
TTE0335	PTS system cellobiose-specific transporter subunit IIB	312	57056	32.37
TTE0336	PTS system cellobiose-specific transporter subunit IIA	333	57056	35.44
TTE0337	alpha-galactosidase	1311	57056	34.55			Glyco_hydro_4|Glyco_hydro_4C	GH4
TTE0338	Beta-glucosidase/6-phospho-beta- glucosidase/beta- galactosidase	1395	57056	33.69			Glyco_hydro_1	GH1
TTE0339	PTS system mannitol-specific transporter subunit IIBC	1434	57057	43.44
TTE0340	transcriptional regulator	2022	57057	36.5
TTE0341	PTS system mannitol/fructose-specific transporter subunit IIA domain-containing protein	441	57057	38.1
TTE0342	mannitol-1-phosphate 5-dehydrogenase	1161	57057	34.02
TTE0343	5'-nucleotidase	3690	57058	40.95
TTE0344	hypothetical protein	969	57058	37.87
TTE0345	hypothetical protein	795	57059	41.26
TTE0346	ferredoxin 3	246	57059	36.59
TTE0347	transposase	1284	1487053	36.21
TTE0348	hypothetical protein	708	1487054	35.45
TTE0349	transcriptional regulator	1086	1487055	35.08
TTE0350	ABC-type dipeptide/oligopeptide/nickel transport systems, periplasmic components	1752	57060	39.5
TTE0351	dipeptide/oligopeptide/nickel ABC transporter permease	993	57060	38.37
TTE0352	dipeptide/oligopeptide/nickel ABC transporter permease	843	57060	38.91
TTE0353	dipeptide/oligopeptide/nickel ABC transporter ATPase	963	57060	38.63
TTE0354	dipeptide/oligopeptide/nickel ABC transporter ATPase	822	57060	37.71
TTE0357	transposase	1284	1487056	36.21
TTE0358	Beta-glucosidase/6-phospho-beta- glucosidase/beta- galactosidase	1350	1487057	37.26			Glyco_hydro_1	GH1
TTE0359	cellulase	1143	57061	35.52			Cellulase	GH5	3.2.1.4
TTE0360	lactoylglutathione lyase and related lyase	453	57061	36.42
TTE0361	Mn2+/Zn2+ ABC transporter permease	792	57062	39.27
TTE0362	ABC-type Mn/Zn transport systems, ATPase component	774	57062	40.7
TTE0365	ABC-type Mn/Zn transport system, periplasmic Mn/Zn-binding (lipo)protein (surface adhesin A)	879	57063	35.84
TTE0366	Fe2+/Zn2+ uptake regulation proteins	417	57063	35.49
TTE0367	MoxR-like ATPase	945	57064	39.58
TTE0368	hypothetical protein	1146	57064	37.61
TTE0369	hypothetical protein	1323	57064	34.47
TTE0370	ATP:corrinoid adenosyltransferase	531	1487058	40.87
TTE0372	ABC-type Fe3+-siderophores transport systems, periplasmic components	984	57065	39.02
TTE0373	ABC-type cobalamin/Fe3+-siderophores transport systems, permease components	993	57065	42.09
TTE0374	cobalamin/Fe3+-siderophores ABC transporter ATPase	819	57065	38.71
TTE0375	cobyrinic acid a,c-diamide synthase	1359	57065	38.48
TTE0376	cobyric acid synthase	1527	57065	39.03
TTE0377	cobalamin biosynthesis protein CobD/CbiB	951	57065	35.54
TTE0378	hypothetical protein	483	57065	39.75	HGT
TTE0379	hypothetical protein	729	57065	40.47
TTE0380	histidinol-phosphate aminotransferase/tyrosine aminotransferase	1104	57065	38.13
TTE0381	adenosylcobinamide kinase	549	57065	35.7
TTE0382	cobalamin synthase	747	57065	33.6
TTE0383	cobalt transport ATP-binding protein	297	1487059	28.62
TTE0384	membrane protease subunit stomatin/prohibitin-like protein	780	57066	40
TTE0385	membrane-bound serine protease	1326	57066	42.61						S49	57-208	S106	H109, D266, E297, D343, H442	MER102216	52-201	1,20e-39
TTE0386	hypothetical protein	711	1487060	35.02
TTE0387	isocitrate dehydrogenase	1212	1487061	36.55
TTE0388	acetylornithine deacetylase	1104	1487062	38.32						M20A	87-348	D, E128	H, D94, E129, E153, H339	MER005170	85-334	2,60e-31
TTE0389	histone acetyltransferase HPA2-like acetyltransferase	486	1487063	39.09
TTE0390	hypothetical protein	606	57067	25.08
TTE0391	hypothetical protein	423	57067	33.81
TTE0392	hypothetical protein	378	1487064	35.19
TTE0395	major facilitator superfamily permease	1200	1487065	32.08		HGT
TTE0396	hypothetical protein	333	1487066	40.24
TTE0398	multidrug ABC transporter ATPase	738	57068	30.08
TTE0399	hypothetical protein	780	57068	33.08
TTE0400	hypothetical protein	684	1487067	43.27						S54	1-218	X137S, H208	H350, D354, H431	MER017194	1-206	9,20e-38
TTE0401	transposase	1476	1487068	34.55
TTE0402	hypothetical protein	1479	1487069	34.82
TTE0403	hypothetical protein	447	57069	34.45
TTE0404	hypothetical protein	327	57069	32.42
TTE0405	hypothetical protein	363	57070	31.96
TTE0406	hypothetical protein	1635	57070	31.13		HGT
TTE0407	hypothetical protein	339	1487070	24.48
TTE0408	hypothetical protein	150	57071	32
TTE0409	hypothetical protein	531	57071	33.33
TTE0410	multidrug ABC transporter ATPase	762	57071	33.86
TTE0411	Na+ efflux pump ABC transporter permease	1185	57071	31.98
TTE0412	hypothetical protein	285	57072	30.18
TTE0413	hypothetical protein	201	57072	32.34
TTE0414	transposase	1284	1487071	36.21
TTE0415	hypothetical protein	642	1487072	28.66
TTE0416	hypothetical protein	411	1487073	31.39
TTE0417	metal-dependent membrane protease	909	57073	30.91
TTE0418	hypothetical protein	756	57073	33.86
TTE0419	lysophospholipase	945	57073	35.34						S33	14-121	S115, D, H	MER063782	MER033247	26-128	1,00e-12
TTE0420	permease	948	1487074	32.49
TTE0421	hypothetical protein	219	1487075	35.16
TTE0422	transposase	1404	1487076	40.88
TTE0423	hypothetical protein	153	1487077	33.99
TTE0424	hypothetical protein	645	1487078	33.18
TTE0425	hypothetical protein	702	1487079	36.18	HGT
TTE0426	hypothetical protein	585	1487080	34.02		HGT
TTE0427	hypothetical protein	639	1487081	35.05		HGT
TTE0428	hypothetical protein	369	57074	29		HGT
TTE0429	hypothetical protein	195	57074	27.69
TTE0430	hypothetical protein	216	1487082	35.65
TTE0431	hypothetical protein	744	1487083	30.65		HGT
TTE0432	hypothetical protein	468	1487084	36.54		HGT
TTE0433	hypothetical protein	969	57075	33.02		HGT
TTE0434	hypothetical protein	726	57075	30.03		HGT
TTE0435	hypothetical protein	486	57075	26.13
TTE0436	multidrug ABC transporter ATPase	795	57076	32.45
TTE0437	hypothetical protein	591	57076	32.32
TTE0438	transcriptional regulator	357	57076	33.89
TTE0439	hypothetical protein	1080	57076	34.17
TTE0440	hypothetical protein	162	57077	30.25
TTE0441	cellulase M-like protein	1041	57077	40.73						M42	1-330	D66, E206	H64, D174, E207, D229, H311	MER005472	3-326	3,20e-61
TTE0442	cellulase M-like protein	1020	57077	39.22						M42	2-337	D62, E198	H60, D170, E199, E221, H309	MER004410	6-346	2,60e-69
TTE0443	cellulase M-like protein	984	57077	40.75						M42	3-326	D65, E194	H63, D165, E195, D217, H303	MER004410	2-341	3,80e-83
TTE0444	hypothetical protein	1089	1487085	35.72
TTE0445	pyruvate:ferredoxin oxidoreductase	3522	1487086	42.82
TTE0446	amino acid transporter	1539	1487087	38.08
TTE0447	hypothetical protein	222	57078	37.84
TTE0448	methyl-accepting chemotaxis protein	1980	57078	39.55
TTE0449	urocanate hydratase	1650	57079	44.97
TTE0450	glutamate formiminotransferase	897	57079	37.24
TTE0451	imidazolonepropionase	1248	57079	39.26						M38	65-379	X105S, K131	H76, H78	MER033186	76-392	1,20e-67
TTE0452	hypothetical protein	432	57080	32.64
TTE0453	hypothetical protein	438	57080	30.82
TTE0455	hypothetical protein	171	1487088	29.82
TTE0456	Methenyl tetrahydrofolate cyclohydrolase	717	1487089	37.24
TTE0457	surface lipoprotein	1059	57081	38.15
TTE0458	ABC-type sugar (aldose) transport system, ATPase component	1530	57081	38.76
TTE0459	ABC transporter permease	1056	57081	39.68
TTE0460	ABC transporter permease	924	57081	39.83
TTE0461	transcriptional regulator	726	57081	38.43
TTE0462	cytidine deaminase	408	57081	41.42
TTE0463	phosphopentomutase	1182	57081	42.47
TTE0464	thymidine phosphorylase	1296	57081	40.05
TTE0465	methyl-accepting chemotaxis protein	1647	1487090	35.64
TTE0466	hypothetical protein	948	1487091	38.61
TTE0467	hypothetical protein	237	1487092	35.44
TTE0468	PTS system glucose/maltose/N-acetylglucosamine-specific transporter subunit IIC	1350	57082	40.96
TTE0469	PTS system transporter subunit IIA	495	57082	39.19
TTE0472	trans-homoaconitate synthase	1155	57083	41.13
TTE0473	aconitate hydratase	1926	57083	42.99
TTE0474	SAM-dependent methyltransferase	792	1487093	40.15
TTE0475	hypothetical protein	384	57084	34.38
TTE0476	hypothetical protein	675	57084	38.67
TTE0477	HAD superfamily hydrolase	825	1487094	39.03
TTE0479	hypothetical protein	156	1487095	28.85
TTE0480	transcriptional regulator	1014	57085	40.63
TTE0481	response regulator	678	57085	39.09
TTE0482	sensory transduction histidine kinase	1407	57085	38.31
TTE0483	hypothetical protein	1455	1487096	39.45
TTE0484	hypothetical protein	525	1487097	37.52
TTE0485	hypothetical protein	456	1487098	32.46
TTE0486	hypothetical protein	2448	1487099	37.25
TTE0487	rubrerythrin	522	1487100	40.42
TTE0488	S-adenosylmethionine synthetase	1188	1487101	45.29
TTE0489	exonuclease V subunit alpha	2298	57086	39.73
TTE0490	amidophosphoribosyltransferase	687	57086	39.16
TTE0491	flagellar protein	423	57086	38.77
TTE0492	negative regulator of flagellin synthesis (anti-sigma-28 factor)	276	57087	30.07
TTE0493	hypothetical protein	477	57087	37.95
TTE0494	flagellar hook-associated protein FlgK	1449	57087	40.37
TTE0495	flagellar hook-associated protein FlgL	891	57087	41.75
TTE0496	hypothetical protein	567	57087	36.33
TTE0497	flagellar assembly protein FliW	453	57087	34
TTE0498	carbon storage regulator	228	57087	34.21
TTE0499	flagellin-like protein	831	1487102	39.11
TTE0500	glycosyltransferase	1671	57088	32.08
TTE0501	cell wall biosynthesis glycosyltransferase	1965	57088	31.6
TTE0503	hypothetical protein	183	1487103	34.97
TTE0504	flagellar protein FlaG	342	57089	35.67
TTE0505	flagellar capping protein	1590	57089	36.86
TTE0506	flagellar protein	405	57089	35.8
TTE0507	hypothetical protein	471	57089	29.94
TTE0510	hypothetical protein	201	1487104	48.26
TTE0512	amino acid ABC transporter periplasmic protein	783	57090	38.19
TTE0513	amino acid ABC transporter permease	663	57090	40.72
TTE0514	polar amino acid ABC transporter ATPase	723	57090	41.36
TTE0515	transposase	1500	1487105	34.73
TTE0516	ribosome-associated protein	555	1487106	40.36
TTE0517	hypothetical protein	642	1487107	40.34
TTE0518	HD-GYP domain-containing protein	1275	57091	34.67
TTE0519	hypothetical protein	585	57091	40.34
TTE0520	hypothetical protein	516	57091	39.34
TTE0521	hypothetical protein	498	1487108	42.57
TTE0522	preprotein translocase subunit SecA	2706	57092	40.76
TTE0523	protein chain release factor B	1044	57092	41.57
TTE0524	hypothetical protein	669	1487109	35.87
TTE0525	hypothetical protein	300	57093	41.67
TTE0526	ATP:corrinoid adenosyltransferase	528	57093	39.02
TTE0527	site-specific integrase-resolvase	591	57094	33.33
TTE0528	hypothetical protein	1437	57094	34.52
TTE0529	hypothetical protein	672	1487110	34.08
TTE0530	imidazolonepropionase	1152	1487111	43.32
TTE0531	arginine deiminase	1227	57095	40.1
TTE0532	ornithine carbamoyltransferase	942	57095	42.25
TTE0533	carbamate kinase	942	57095	42.14
TTE0534	hypothetical protein	585	1487112	38.12
TTE0535	hypothetical protein	456	57096	39.04
TTE0536	hypothetical protein	693	57096	38.53						M22	1-224	L53S, A56K, I108S	S94H, L98H	MER062878	1-227	1,40e-42
TTE0537	acetyltransferase	450	57096	39.56
TTE0538	DNA-binding/iron metalloprotein/AP endonuclease	1026	57096	41.91						M22	7-323		H115, H119	MER140812	8-324	9,50e-78
TTE0539	phosphoglycerate dehydrogenase and related dehydrogenase	945	1487113	39.47
TTE0540	ABC transporter ATPase	1893	1487114	33.6
TTE0541	flagellar motor component	822	57097	41.12
TTE0542	flagellar motor protein	714	57097	40.9
TTE0543	redox-sensing transcriptional repressor Rex	675	1487115	37.04
TTE0544	3-hydroxybutyryl-CoA dehydratase	783	57098	39.08
TTE0545	acyl-CoA dehydrogenase	1143	57098	41.21
TTE0546	electron transfer flavoprotein subunit beta	783	57098	41.38
TTE0547	electron transfer flavoprotein subunit alpha	1008	57098	42.86
TTE0548	3-hydroxybutyryl-CoA dehydrogenase	846	57098	37.12
TTE0549	acetyl-CoA acetyltransferase	1185	57098	44.81
TTE0550	transcriptional regulator	1410	1487116	31.06
TTE0551	acyl dehydratase	417	57099	34.53
TTE0552	alpha/beta hydrolase	840	57099	33.57						S33	7-257	S93, D217, H245	H291, D295, H372	MER037236	21-277	1,40e-21
TTE0553	hypothetical protein	1029	57099	37.03
TTE0554	Acetyl-CoA hydrolase	1296	57099	35.11
TTE0555	acetyltransferase and hydrolase with the alpha/beta hydrolase fold	1212	1487117	37.13
TTE0556	alpha/beta hydrolase	897	57100	33.11						S33	26-148	S100, D, H	MER020357	MER044581	182-313	1,80e-10
TTE0557	3-oxoacyl-ACP synthase	981	57100	36.9
TTE0558	hypothetical protein	339	57100	33.92
TTE0559	hypothetical protein	201	57100	25.37
TTE0560	hypothetical protein	459	1487118	34.64
TTE0561	response regulators of cell autolysis	711	57101	32.63
TTE0562	sensory transduction histidine kinase	870	57101	31.95
TTE0563	hypothetical protein	573	57101	34.03
TTE0565	hypothetical protein	813	57102	39.61
TTE0566	ferredoxin-NADP reductase	852	57102	39.67
TTE0567	NADPH-dependent glutamate synthase subunit beta and related oxidoreductase	1395	57102	43.73
TTE0571	hypothetical protein	1437	1487119	34.59
TTE0573	hypothetical protein	189	1487120	41.8
TTE0574	3-methyladenine DNA glycosylase	894	57103	38.37
TTE0575	hypothetical protein	690	57103	36.38
TTE0576	subtilisin-like serine protease	1239	1487121	39.39						S08A	93-410	D131, H166, N267, S354	MER141586	MER016688	93-410	1,10e-186
TTE0577	hypothetical protein	186	1487122	38.17
TTE0578	hypothetical protein	951	1487123	33.44
TTE0579	co-chaperonin GroES	285	57104	42.46
TTE0580	molecular chaperone GroEL	1623	57104	41.59
TTE0581	acetyltransferase	603	1487124	29.52
TTE0582	IMP dehydrogenase	1455	57105	43.64
TTE0583	GMP synthase	1539	57105	41.13						C26	8-226	M90C, T177H, R179E	MER025203	MER153273	2-228	9,70e-63
TTE0584	permease	1335	57106	39.55
TTE0585	phosphoribosylcarboxyaminoimidazole (NCAIR) mutase	468	57106	41.67
TTE0586	site-specific integrase-resolvase	594	57107	33.33
TTE0587	hypothetical protein	1461	57107	35.32
TTE0588	phosphoribosylaminoimidazolesuccinocarboxamide synthase	708	57108	34.46
TTE0590	phosphoribosylaminoimidazole synthetase	1011	57108	37.69
TTE0591	phosphoribosylglycinamide formyltransferase	624	57108	39.1
TTE0592	bifunctional phosphoribosylaminoimidazolecarboxamide formyltransferase/IMP cyclohydrolase	1527	57108	40.86
TTE0593	phosphoribosylamine--glycine ligase	1254	57108	38.6
TTE0594	SAM-dependent methyltransferase	609	57109	35.14
TTE0595	glutamate racemase	795	57109	36.6
TTE0596	metal-dependent amidase/aminoacylase/carboxypeptidase	1170	57109	41.11						M20D	22-384	D76E	D74, D102, E134, H359	MER005163	24-384	1,30e-81
TTE0597	O-antigen and teichoic acid export protein	1557	1487125	35.65
TTE0598	transcriptional regulator	2085	57110	34.72
TTE0599	hypothetical protein	249	57110	32.13
TTE0600	PTS system cellobiose-specific transporter subunit IIB	327	57110	40.37
TTE0601	PTS system cellobiose-specific transporter subunit IIC	1311	57110	39.59
TTE0602	PTS system cellobiose-specific transporter subunit IIA	318	57110	38.36
TTE0603	hypothetical protein	309	57111	36.25
TTE0604	superfamily I DNA/RNA helicase	2142	57111	36.97
TTE0605	NAD-dependent DNA ligase	2001	57111	42.03
TTE0606	aspartyl/glutamyl-tRNA amidotransferase subunit C	288	57112	40.62
TTE0607	aspartyl/glutamyl-tRNA amidotransferase subunit A	1467	57112	40.63
TTE0608	aspartyl/glutamyl-tRNA amidotransferase subunit B	1428	57112	40.69
TTE0609	ABC-type dipeptide/oligopeptide/nickel transport systems, periplasmic components	1650	1487126	40.42
TTE0610	hypothetical protein	1404	1487127	34.47
TTE0611	ABC-type dipeptide/oligopeptide/nickel transport systems, periplasmic components	1644	57113	41.06
TTE0612	dipeptide/oligopeptide/nickel ABC transporter permease	930	57113	39.46
TTE0613	dipeptide/oligopeptide/nickel ABC transporter permease	918	57113	42.59
TTE0614	dipeptide/oligopeptide/nickel ABC transporter ATPase	1032	57113	42.73
TTE0615	dipeptide/oligopeptide/nickel ABC transporter ATPase	963	57113	42.37
TTE0616	hypothetical protein	1548	1487128	33.01
TTE0617	hypothetical protein	180	1487129	28.33
TTE0618	ribonuclease PH	786	57114	41.22
TTE0620	deoxyribonucleotide triphosphate pyrophosphatase	603	57114	37.31
TTE0621	phosphoesterase	501	57114	37.52
TTE0622	hypothetical protein	486	1487130	33.95
TTE0623	hypothetical protein	264	1487131	42.8
TTE0624	trigger factor	1299	57115	36.49
TTE0625	ATP-dependent Clp protease proteolytic subunit	597	57115	41.37						S14	4-195	X101S, H126, D175	MER058052	MER175662	1-192	2,60e-69
TTE0626	ATP-dependent protease ATP-binding subunit ClpX	1278	57115	41.55
TTE0627	ATP-dependent Lon protease	2337	57115	40.91						S16	537-777	S678, K721	D213, D224, H288, E317, E331	MER058049	533-773	1,70e-85
TTE0628	ribosome biogenesis GTP-binding protein YsxC	585	57115	34.53
TTE0629	hypothetical protein	363	1487132	38.02
TTE0630	ATP synthase F0F1 subunit A	654	1487133	41.74
TTE0631	ATP synthase F0F1 subunit C	222	57116	43.69
TTE0633	ATP synthase F0F1 subunit B	507	57116	36.88
TTE0634	ATP synthase F0F1 subunit delta	534	57116	32.96
TTE0635	ATP synthase F0F1 subunit alpha	1521	57116	45.43
TTE0636	ATP synthase F0F1 subunit gamma	888	57116	41.89
TTE0637	ATP synthase F0F1 subunit beta	1386	57116	45.74
TTE0638	ATP synthase F0F1 subunit epsilon	417	57116	43.65
TTE0639	DMT family permease	867	57117	39.1
TTE0640	NAD synthetase	1632	57117	36.15
TTE0641	ABC-type nitrate/sulfonate/taurine/bicarbonate transport systems, permease components	813	57117	38.99
TTE0642	ABC-type nitrate/sulfonate/taurine/bicarbonate transport systems, ATPase components	747	57117	39.49
TTE0643	ABC-type nitrate/sulfonate/taurine/bicarbonate transport systems periplasmic proteins	1011	57117	42.24
TTE0644	hypothetical protein	2484	1487134	38.93
TTE0645	hypothetical protein	486	1487135	30.66
TTE0646	methyl-accepting chemotaxis protein	855	1487136	39.65
TTE0647	hypothetical protein	192	57118	29.69
TTE0648	hypothetical protein	243	57118	31.69
TTE0649	hypothetical protein	522	57118	32.38
TTE0651	cell wall biogenesis regulatory protein	1116	57119	33.24
TTE0652	UDP-N-acetyl-D-mannosaminuronate dehydrogenase	1338	57119	35.13
TTE0653	dehydrogenase and related proteins	1104	57119	33.33
TTE0654	acetyltransferase	708	57119	35.59		HGT
TTE0655	glycosyltransferase	1173	1487137	29.75		HGT
TTE0656	hypothetical protein	1374	1487138	27.51		HGT
TTE0658	glycosyltransferase	1143	57120	32.81		HGT
TTE0659	hypothetical protein	939	57120	33.12		HGT
TTE0660	glycosyltransferase	1221	57120	30.63
TTE0661	UDP-N-acetylglucosamine 2-epimerase	1092	57120	34.25
TTE0662	glycosyltransferase	1236	57120	31.88
TTE0663	hypothetical protein	618	57121	29.45
TTE0664	hypothetical protein	801	57121	38.7
TTE0665	lipopolysaccharide synthesis sugar transferase	606	57121	31.19
TTE0666	acetyltransferase	660	57121	31.82
TTE0667	cell wall biogenesis regulatory protein	1119	57121	34.32
TTE0668	nucleoside-diphosphate sugar epimerase	1872	57121	33.23
TTE0670	transposase	1104	1487139	42.39
TTE0672	ATP-dependent endonuclease	1728	1487140	29.69
TTE0673	hypothetical protein	921	1487141	32.36		HGT
TTE0674	hypothetical protein	849	1487142	29.09
TTE0675	hypothetical protein	663	1487143	31.22
TTE0676	hypothetical protein	1170	1487144	32.31
TTE0677	hypothetical protein	312	1487145	33.01
TTE0678	pyrrolidone-carboxylate peptidase	612	1487146	36.44						C15	2-194	E78, C141, H165	MER175662	MER001424	4-196	2,70e-54
TTE0679	hypothetical protein	552	1487147	39.13
TTE0680	methyl-accepting chemotaxis protein	1809	57122	39.03
TTE0681	phosphodiesterase	546	57122	40.11
TTE0683	site-specific integrase-resolvase	594	57123	34.01
TTE0684	hypothetical protein	1437	57123	33.89
TTE0686	manganese transporter NRAMP	1263	1487148	36.82
TTE0687	regulator of acetoin metabolism	2025	1487149	38.81
TTE0688	thiamine pyrophosphate-dependent dehydrogenase, E1 component subunit alpha	990	57124	45.35
TTE0689	thiamine pyrophosphate-dependent dehydrogenase, E1 component subunit beta	1020	57124	44.12
TTE0690	dihydrolipoamide acyltransferase	1200	57124	45.67
TTE0691	site-specific integrase-resolvase	594	1487150	33.33
TTE0692	hypothetical protein	258	1487151	29.46
TTE0693	NADPH-dependent glutamate synthase subunit beta and related oxidoreductase	1401	57125	45.61
TTE0694	ferredoxin-NADP reductase	879	57125	40.61
TTE0695	threonine dehydrogenase	1059	1487152	43.81
TTE0696	alcohol dehydrogenase	1029	1487153	41.69
TTE0697	ferredoxin 2	1746	57126	46.68
TTE0698	hypothetical protein	1179	57126	48.94	HGT
TTE0699	hypothetical protein	177	1487154	31.07
TTE0700	chemotaxis signal transduction protein	471	1487155	34.82
TTE0701	HD domain-containing protein	1104	1487156	41.12
TTE0702	methyl-accepting chemotaxis protein	1995	1487157	36.74
TTE0703	hypothetical protein	183	57127	38.8
TTE0704	hypothetical protein	189	57127	41.8
TTE0705	site-specific integrase-resolvase	594	57128	33
TTE0706	hypothetical protein	165	57128	26.67
TTE0707	hypothetical protein	315	1487158	47.3
TTE0708	hypothetical protein	183	1487159	34.97
TTE0709	hypothetical protein	1443	1487160	43.45
TTE0710	hypothetical protein	432	57129	32.87
TTE0711	hypothetical protein	501	57129	28.34
TTE0712	nucleotidyltransferase	441	57130	31.29
TTE0713	hypothetical protein	171	57130	33.33
TTE0714	site-specific integrase-resolvase	678	57131	28.47
TTE0715	transposase	1197	57131	31.66
TTE0716	RNA processing exonuclease	1626	1487161	39.98
TTE0717	transcriptional regulator	1437	1487162	35.98
TTE0718	acyl-CoA hydrolase	396	57132	45.45
TTE0719	hypothetical protein	828	57132	41.79
TTE0720	acyl-CoA:acetate CoA transferase subunit alpha	666	57132	39.49
TTE0721	acyl-CoA:acetate CoA transferase subunit beta	666	57132	43.54
TTE0722	hypothetical protein	1041	57132	41.11
TTE0723	lysine 2,3-aminomutase	1254	57132	41.39
TTE0724	hypothetical protein	1026	57132	37.43
TTE0725	MutS-like ATPase	1503	57132	34.13
TTE0726	D-lysine 5,6-aminomutase subunit alpha	1563	57132	40.82
TTE0727	D-lysine 5,6-aminomutase subunit beta	810	57132	44.07
TTE0728	amino acid transporter	1380	1487163	41.74
TTE0729	epimerase	876	1487164	37.67
TTE0730	transcription antiterminator	516	57133	36.05
TTE0731	phosphomannomutase	1368	57133	39.77
TTE0732	UDP-glucose pyrophosphorylase	909	57133	38.06
TTE0733	capsular polysaccharide biosynthesis protein	684	57133	33.92
TTE0734	chromosome partitioning ATPase	711	57133	35.3
TTE0735	capsular polysaccharide biosynthesis protein	780	57133	32.18
TTE0736	transcriptional regulator	663	1487165	32.43
TTE0737	IS30 family transposase	1044	1487166	31.42
TTE0739	hypothetical protein	276	1487167	30.8
TTE0740	capsular polysaccharide biosynthesis protein	882	57134	32.31
TTE0741	site-specific integrase-resolvase	591	57134	33.5
TTE0742	hypothetical protein	1437	57134	34.1
TTE0743	hypothetical protein	1053	1487168	36.85
TTE0744	hypothetical protein	1404	1487169	34.62
TTE0745	hypothetical protein	669	1487170	37.67
TTE0746	cation transport ATPase	2673	1487171	39.62
TTE0747	nucleoside diphosphate kinase	420	57135	41.67
TTE0749	major facilitator superfamily permease	1395	57135	38.06
TTE0750	hypothetical protein	810	1487172	38.15
TTE0751	nucleotidyltransferase	291	57136	31.62
TTE0752	hypothetical protein	339	57136	35.69
TTE0753	hypothetical protein	486	1487173	40.74
TTE0754	membrane-associated phospholipid phosphatase	867	1487174	35.06
TTE0755	hypothetical protein	693	1487175	40.4
TTE0756	hypothetical protein	492	1487176	32.52
TTE0757	phosphatidylglycerophosphate synthase	513	1487177	34.7
TTE0759	methyl-accepting chemotaxis protein	2010	1487178	37.61
TTE0760	transcriptional regulator	1032	57137	32.75
TTE0761	transcriptional regulator	1011	57137	34.52
TTE0762	phosphoheptose isomerase	651	57137	36.71
TTE0763	ABC-type sugar (aldose) transport system, ATPase component	1506	57137	32.6
TTE0764	ribose/xylose/arabinose/galactoside ABC transporter permease	975	57137	36
TTE0765	periplasmic sugar-binding proteins	1020	1487179	36.67
TTE0766	hypothetical protein	702	1487180	31.48
TTE0767	hypothetical protein	1011	57138	34.12
TTE0768	bifunctional sugar kinase/adenylyltransferase	1050	57138	34.1
TTE0769	PP family ATPase	768	57139	39.45
TTE0770	NCAIR mutase (PurE)-related proteins	762	57139	44.09
TTE0773	sensory transduction histidine kinase	1347	57140	35.34
TTE0774	response regulator	675	57140	36.89
TTE0775	hypothetical protein	894	1487181	35.57
TTE0776	hypothetical protein	522	1487182	40.61
TTE0777	hypothetical protein	549	1487183	39.89
TTE0778	hypothetical protein	423	1487184	39.72
TTE0779	hypothetical protein	1542	1487185	43.19
TTE0780	hypothetical protein	531	1487186	42.75
TTE0781	valyl-tRNA synthetase	2640	57141	40.98
TTE0782	histone acetyltransferase HPA2-like acetyltransferase	546	57141	39.01
TTE0783	folylpolyglutamate synthase	1296	57141	36.42
TTE0784	hypothetical protein	231	57141	35.06
TTE0785	hypothetical protein	153	1487187	22.22
TTE0787	hypothetical protein	1287	1487188	29.76
TTE0788	hypothetical protein	180	1487189	36.11
TTE0789	hypothetical protein	540	57142	42.04
TTE0789a	major facilitator superfamily permease	360	57142	46.11
TTE0790	hypothetical protein	171	57142	30.99
TTE0791	multidrug ABC transporter ATPase	966	57143	37.16
TTE0792	hypothetical protein	786	57143	33.46
TTE0793	hypothetical protein	951	57143	32.39
TTE0794	hypothetical protein	516	1487190	32.95
TTE0795	small acid-soluble spore protein	306	1487191	45.75
TTE0796	hypothetical protein	690	1487192	42.32
TTE0797	transcriptional regulator	1011	57144	37.09
TTE0798	trehalose and maltose hydrolase ( phosphorylase)	2316	57144	37.39			Glyco_hydro_65N|Glyco_hydro_65m	GH65
TTE0799	sugar-binding periplasmic protein	1254	57145	40.19
TTE0800	sugar ABC transporter permease	921	57145	35.61
TTE0801	sugar permease	810	57145	34.2
TTE0802	phosphatase/phosphohexomutase	651	57145	37.33
TTE0803	transcriptional regulator	1014	57146	38.07
TTE0804	sugar ABC transporter permease	861	57146	39.49
TTE0805	sugar permease	831	57146	39.59
TTE0806	sugar-binding periplasmic protein	1350	57146	39.11
TTE0807	trehalose and maltose hydrolase ( phosphorylase)	2346	1487193	36.06			Glyco_hydro_65N|Glyco_hydro_65m	GH65
TTE0808	hypothetical protein	165	57147	30.3
TTE0809	phosphoribosylformylglycinamidine (FGAM) synthase subunit PurS	249	57147	37.35
TTE0810	phosphoribosylformylglycinamidine synthase I	675	57147	37.04
TTE0811	phosphoribosylformylglycinamidine synthase II	2202	57147	37.78
TTE0812	amidophosphoribosyltransferase	1398	57147	35.55						C44	11-246	C11	MER003459	MER004101	91-327	2,70e-54
TTE0813	aspartate ammonia-lyase	1386	57147	37.95
TTE0814	GTPase	1230	57147	39.84
TTE0815	carbamoyl phosphate synthase small subunit	1071	57148	36.13						C26	5-340	E93C, A158H	H76, H78	MER146598	8-353	4,50e-86
TTE0816	carbamoyl-phosphate synthase large subunit	3219	57148	35.79
TTE0817	asparagine synthase	1842	1487194	35.34						C44	7-191	C	H67, H71, E142	MER033254	4-192	1,90e-16
TTE0818	glutamate synthase domain-containing 3	729	57149	34.02
TTE0819	glutamate synthase domain-containing 2	1506	57149	38.78
TTE0820	glutamate synthase domain-containing 1	1125	57149	35.2
TTE0821	glutamine synthase	2097	1487195	36.24
TTE0822	pyridoxine biosynthesis glutamine amidotransferase	570	57150	35.44
TTE0823	pyridoxal biosynthesis lyase PdxS	879	57150	41.3
TTE0824	subtilisin-like serine protease	1686	1487196	37.49						S08A	138-442	X176D, H210, N309, S385	H423, H427, D499	MER019280	138-442	3,10e-161
TTE0825	transcriptional regulator	1317	1487197	33.26
TTE0826	hypothetical protein	234	1487198	35.04
TTE0827	LysM domain-containing protein	594	1487199	42.09
TTE0828	hypothetical protein	528	1487200	33.14
TTE0829	single-stranded DNA-binding protein	651	1487201	40.4
TTE0830	tetrahydrodipicolinate N-succinyltransferase	726	57151	39.67
TTE0831	dihydrodipicolinate reductase	756	57151	38.76
TTE0832	dihydrodipicolinate synthase	894	57151	40.49
TTE0833	aspartate-semialdehyde dehydrogenase	990	57151	42.12
TTE0834	hypothetical protein	786	57152	33.33
TTE0835	ABC-type multidrug/protein/lipid transport system, ATPase component	1806	57152	38.21
TTE0836	ABC-type multidrug/protein/lipid transport system, ATPase component	1749	57152	35.85
TTE0837	isoaspartyl dipeptidase	1179	1487202	40.63						M38	4-362	D287	H63, H65, E158K, H197, H226	MER001495	11-359	7,10e-76
TTE0838	hypothetical protein	1404	1487203	34.62
TTE0839	transcriptional regulator	1434	1487204	37.87
TTE0840	hypothetical protein	390	57153	37.18
TTE0841	metalloendopeptidase-like membrane protein	906	57153	39.85						M23B	138-297	H279	H200, D204, H281	MER158191	148-307	9,30e-40
TTE0842	hypothetical protein	336	1487205	33.93
TTE0843	hypothetical protein	219	1487206	47.49
TTE0844	histidine ammonia-lyase	1527	57154	42.17
TTE0845	hypothetical protein	486	57154	35.19
TTE0846	transposase	1479	1487207	34.28
TTE0847	hypothetical protein	1149	1487208	40.82
TTE0848	multidrug ABC transporter ATPase	738	57155	37.94
TTE0849	hypothetical protein	1710	57155	34.97
TTE0850	periplasmic serine protease (ClpP class)	918	57155	39.65						S49	70-256	S123K	MER153273	MER142206	75-261	1,30e-64
TTE0851	hypothetical protein	897	1487209	33
TTE0852	transposase	1404	1487211	34.62
TTE0853	hypothetical protein	1332	1487210	36.04
TTE0854	hypothetical protein	357	1487212	36.69
TTE0855	hypothetical protein	1437	1487213	34.31
TTE0857	superoxide dismutase	567	1487214	37.92
TTE0858	hypothetical protein	369	57156	30.89
TTE0859	hypothetical protein	264	57156	33.71
TTE0860	hypothetical protein	555	1487215	41.44
TTE0861	hypothetical protein	2109	1487216	36.08
TTE0862	hypothetical protein	924	1487217	38.96			Glyco_hydro_18	GH18
TTE0863	hypothetical protein	282	1487218	31.56
TTE0864	stress-responsive transcriptional regulator	408	1487219	38.73
TTE0865	transposase	1506	1487220	34.46
TTE0866	xylanase/chitin deacetylase	975	1487221	36.21
TTE0867	hypothetical protein	522	1487222	32.76
TTE0868	hypothetical protein	294	57157	38.1
TTE0869	carbon starvation protein, membrane protein	1797	57157	41.85
TTE0870	response regulators of cell autolysis	738	57158	36.18
TTE0871	regulator of cell autolysis	1740	57158	38.33
TTE0872	DNA-directed RNA polymerase specialized sigma subunit	576	57159	36.98
TTE0873	hypothetical protein	798	57159	34.59
TTE0874	DNA polymerase I	2616	57160	37.73
TTE0875	dephospho-CoA kinase	606	57160	36.14
TTE0876	lytic murein transglycosylase	558	57160	35.66			SLT	GH23
TTE0877	nicotinate phosphoribosyltransferase	1035	57161	42.03
TTE0878	ABC-type dipeptide/oligopeptide/nickel transport systems, periplasmic components	1587	57161	35.48
TTE0879	IS30 family transposase	1044	1487223	31.42
TTE0880	cell wall-associated hydrolase (invasion-associated proteins)	921	1487224	41.91						C40	188-305	C212, H264	MER113950	MER004035	70-185	6,50e-28
TTE0881	hypothetical protein	1404	1487225	34.47
TTE0882	stress response membrane GTPase	1821	1487226	40.75
TTE0883	lytic murein transglycosylase	558	1487227	34.05			SLT	GH23
TTE0884	hypothetical protein	756	1487228	33.86
TTE0885	hypothetical protein	372	57162	43.01
TTE0886	anti-sigma regulatory factor	417	57162	41.97
TTE0887	ferredoxin 2	1296	57162	38.73
TTE0888	hypothetical protein	336	57162	38.69
TTE0889	metal-dependent phosphoesterase	708	57162	35.88
TTE0890	NADH:ubiquinone oxidoreductase 24 kD subunit	510	57163	39.8
TTE0891	sensory transduction histidine kinase	549	57163	36.43
TTE0892	ferredoxin	366	57163	41.26
TTE0893	NADH:ubiquinone oxidoreductase, NADH-binding (51 kD) subunit	1791	57163	44.22
TTE0894	NADH dehydrogenase/NADH:ubiquinone oxidoreductase subunit G	1746	57163	43.13
TTE0895	hypothetical protein	249	57164	34.94
TTE0896	nucleotide-binding protein implicated in inhibition of septum formation	624	57164	37.66
TTE0897	DNA repair protein RadC	702	57164	38.03
TTE0898	rod shape-determining protein MreB	1020	57164	44.61
TTE0899	rod shape-determining protein MreC	831	57164	40.91
TTE0900	hypothetical protein	519	57164	35.65
TTE0901	cell division protein FtsI/penicillin-binding protein 2	2301	57164	41.85
TTE0902	septum formation inhibitor	645	57165	38.14
TTE0903	septum formation inhibitor-activating ATPase	795	57165	41.01
TTE0904	cell division topological specificity factor MinE	276	57165	37.68
TTE0905	cell division membrane protein	1098	57166	39.34
TTE0906	methylglyoxal synthase	390	57166	42.31
TTE0907	metalloendopeptidase-like membrane protein	720	57166	37.78						M23B	63-237	H210	H131, D135, H212	MER019261	63-237	2,00e-101
TTE0908	Zn-dependent protease	837	57166	34.05						M50B	28-240	E36	H35, H39, D126	MER004466	47-251	4,60e-19
TTE0909	Fe-S oxidoreductase	1851	57166	40.25
TTE0910	hypothetical protein	654	57166	36.7
TTE0911	ribonuclease G and E	1419	57166	36.15
TTE0912	hypothetical protein	351	1487229	41.31	HGT
TTE0913	50S ribosomal protein L21	315	57167	39.37
TTE0914	ribosomal protein	327	57167	38.84
TTE0915	50S ribosomal protein L27	288	57167	43.06
TTE0916	hypothetical protein	240	57167	35.83
TTE0917	GTPase ObgE	1275	57168	41.33
TTE0918	nicotinic acid mononucleotide adenylyltransferase	630	57168	39.21
TTE0919	HD superfamily hydrolase	597	57168	38.36
TTE0920	transcriptional regulator	1176	57168	39.71
TTE0921	hypothetical protein	354	57168	39.27
TTE0922	hypothetical protein	651	1487230	38.1
TTE0923	NAD/NADP octopine/nopaline dehydrogenas	1101	57169	40.69
TTE0924	methionine synthase I cobalamin-binding subunit	1653	57169	41.14
TTE0925	D-alanyl-D-alanine carboxypeptidase	1251	1487231	38.53						S11	27-372	M56S, A59K, L111S	MER001424	MER025203	37-373	1,70e-79
TTE0926	DNA uptake protein	591	1487232	37.9
TTE0927	hypothetical protein	1059	1487233	33.33
TTE0928	phosphatidylglycerophosphatase A	483	1487234	38.92
TTE0929	glutamyl-tRNA synthetase	1446	1487235	41.42
TTE0930	SatD protein	633	57170	42.5
TTE0931	hypothetical protein	714	57170	34.03
TTE0932	ferredoxin 3	225	1487236	46.22
TTE0933	branched-chain amino acid aminotransferase	876	57171	38.13
TTE0934	metal-dependent hydrolase	1257	57171	36.99
TTE0935	hypothetical protein	234	57172	36.75
TTE0936	hypothetical protein	240	57172	35
TTE0937	hypothetical protein	495	1487237	42.02
TTE0938	hypothetical protein	417	1487238	35.01
TTE0939	hypothetical protein	237	57173	36.29
TTE0940	beta-lactamase superfamily hydrolase	723	57173	38.17
TTE0941	metallo-beta-lactamase fold hydrolase	2280	57173	36.45
TTE0942	DNA polymerase III subunit delta	1017	57173	37.46
TTE0943	30S ribosomal protein S20	282	1486955	35.82
TTE0944	transposase	1284	1487239	36.21
TTE0945	hypothetical protein	330	57174	44.24
TTE0946	germination protease	975	57174	43.08						A25	12-277	D112, D178, R208K/H	MER001424	MER166302	17-290	1,70e-66
TTE0947	stage II sporulation protein P	1161	57174	39.19
TTE0948	hypothetical protein	2178	57174	36.64
TTE0949	glycosyltransferase	1125	57174	37.24
TTE0950	hypothetical protein	231	57174	33.33
TTE0951	GTP-binding protein LepA	1812	57175	42.33
TTE0952	coproporphyrinogen III oxidase	1128	57175	36.97
TTE0953	heat shock gene transcriptional regulator	1032	57175	37.5
TTE0954	heat shock protein GrpE	615	57175	36.1
TTE0955	molecular chaperone DnaK	1821	57175	43
TTE0956	molecular chaperone DnaJ	1155	57175	44.59
TTE0957	50S ribosomal protein L11 methyltransferase	930	57175	38.82
TTE0958	16S ribosomal RNA methyltransferase RsmE	738	57175	36.18
TTE0959	ferritin	522	1487240	35.06
TTE0960	2-oxoglutarate ferredoxin oxidoreductase subunit beta	849	57176	36.51
TTE0961	pyruvate:ferredoxin oxidoreductase	1680	57176	34.82
TTE0962	2-methylthioadenine synthetase	1314	57177	36.91
TTE0963	diadenosine tetraphosphate hydrolase	345	57177	38.84
TTE0964	30S ribosomal protein S21	186	57178	43.01
TTE0965	hypothetical protein	447	57178	39.6
TTE0966	L-asparaginase/ Glu-tRNAGln amidotransferase subunit D	978	1487241	39.57
TTE0967	hypothetical protein	270	57179	38.52
TTE0969	stage IV sporulation protein	1215	57179	35.23
TTE0970	phosphate starvation-inducible protein PhoH, ATPase	993	57179	40.48
TTE0971	HD superfamily hydrolase	2064	57179	38.37
TTE0972	metalloprotease	477	57179	39.83
TTE0973	diacylglycerol kinase	699	57179	37.48
TTE0974	GTP-binding protein Era	897	57179	40.02
TTE0975	deoxyribose-phosphate aldolase	696	57179	41.52
TTE0976	recombinational DNA repair protein	774	57179	34.63
TTE0977	hypothetical protein	411	57179	39.42
TTE0978	glycyl-tRNA synthetase	1386	1487242	40.26
TTE0979	hypothetical protein	660	57180	41.67
TTE0980	hypothetical protein	813	57180	38.25
TTE0981	pyruvate phosphate dikinase	2628	57180	43.46
TTE0982	HD superfamily hydrolase	552	57181	40.58
TTE0983	exoribonuclease	2127	57181	38.79
TTE0984	signal transduction ATPase	852	1487243	43.43
TTE0985	SsrA-binding protein	477	1487244	36.9
TTE0986	intracellular protease/amidase	507	1487245	37.48						C56	28-164	D76E, C102, H103	MER123660	MER002455	27-162	1,50e-33
TTE0987	transcriptional regulator	885	1487246	32.54
TTE0988	NADH:flavin oxidoreductase	1821	57182	36.46
TTE0989	alpha/beta hydrolase	591	57182	34.69						S33	8-195	S98, D148, H176	MER011829	MER033263	12-207	5,30e-19
TTE0990	4Fe-4S ferredoxin	270	1487247	38.15
TTE0991	Zn-dependent protease with chaperone function	1227	1487248	33.25						M48A	142-406	E275	H274, H278, E349	MER003772	145-414	3,50e-35
TTE0992	Fe-S oxidoreductase	1689	1487249	33.63
TTE0993	glycerophosphoryl diester phosphodiesterase	732	57183	38.8
TTE0994	major facilitator superfamily permease	1227	57183	36.19
TTE0995	hypothetical protein	528	1487250	41.48
TTE0996	undecaprenyl pyrophosphate phosphatase	816	1487251	37.99
TTE0997	hypothetical protein	267	1487252	31.09
TTE0998	small acid-soluble spore protein SspI	201	1487253	39.3
TTE0999	hypothetical protein	1353	1487254	38.36
TTE1000	flavoprotein	1179	1487255	40.2
TTE1001	protein-tyrosine-phosphatase	435	1487256	39.08
TTE1002	hypothetical protein	309	1487257	36.25
TTE1003	hypothetical protein	945	57184	39.68
TTE1004	hypothetical protein	1044	57184	33.62
TTE1005	glucose-6-phosphate 1-dehydrogenase	1458	57185	37.52
TTE1006	hypothetical protein	618	57185	37.86
TTE1007	hypothetical protein	240	57185	30.42
TTE1008	L-serine deaminase	669	57185	39.91
TTE1009	L-serine deaminase	894	57185	42.39
TTE1010	oligoendopeptidase F	1791	57185	34.45						M03B	297-572	E389	H388, H392, E416	MER001163	297-571	4,90e-79
TTE1011	3-dehydroquinate synthase	1071	57185	35.01
TTE1012	prephenate dehydratase	852	57185	38.5
TTE1013	3-deoxy-7-phosphoheptulonate synthase	1017	57185	43.36
TTE1014	prephenate dehydrogenase	846	57185	36.76
TTE1015	3-phosphoshikimate 1-carboxyvinyltransferase	1272	57185	38.21
TTE1016	response regulator	690	57185	37.25
TTE1017	sensory transduction histidine kinase	1389	57185	35.49
TTE1018	LysM repeat-containing protein	807	1487258	40.02
TTE1019	hypothetical protein	579	1487259	32.82
TTE1020	amidase	723	1487260	38.45
TTE1021	carbonic anhydrase	555	1487261	36.4
TTE1023	glucosamine-6-phosphate deaminase	762	1487262	35.3
TTE1024	coenzyme F390 synthetase	1338	1487263	33.63
TTE1025	cytochrome c biogenesis protein	657	57186	35.01
TTE1026	thiol-disulfide isomerase	576	57186	36.81
TTE1027	arginine/lysine/ornithine decarboxylase	1488	1487264	39.99
TTE1028	hypothetical protein	2451	1487265	36.92
TTE1029	hypothetical protein	168	1487266	30.95
TTE1030	transposase	1284	1487267	36.29
TTE1031	regulator of polyketide synthase expression	933	1487268	29.9
TTE1032	HD-GYP domain-containing protein	576	57187	36.46
TTE1033	methyl-accepting chemotaxis protein	1935	57187	42.58
TTE1034	chemotaxis signal transduction protein	1536	57187	38.48
TTE1035	methylesterase CheB/methylase CheR	1104	57187	39.13
TTE1036	hypothetical protein	582	57187	38.49
TTE1037	methylase of chemotaxis methyl-accepting proteins	819	57187	33.7
TTE1038	chemotaxis protein CheY	405	57187	40
TTE1039	chemotaxis protein histidine kinase-like kinase	2412	57187	35.74
TTE1041	hypothetical protein	162	1487269	29.01
TTE1045	hypothetical protein	153	1487270	33.99
TTE1046	transposase	1284	1487271	33.8
TTE1047	STAS domain-containing protein	735	57188	39.32
TTE1048	STAS domain-containing protein	384	57188	39.32	HGT
TTE1049	anti-sigma regulatory factor	435	57189	42.3
TTE1050	hypothetical protein	333	57189	39.94
TTE1051	hypothetical protein	630	57189	40.48
TTE1052	diguanylate cyclase/phosphodiesterase	726	57189	37.74
TTE1053	hypothetical protein	1404	1487272	34.47
TTE1054	transposase	1284	1487273	36.21
TTE1055	hypothetical protein	1350	1487274	37.48
TTE1056	HAMP domain-containing protein	414	1487275	27.05
TTE1057	hypothetical protein	231	1487276	35.5
TTE1058	hypothetical protein	294	1487277	32.99
TTE1059	hypothetical protein	252	57190	32.54
TTE1060	hypothetical protein	414	57190	28.99
TTE1061	hypothetical protein	198	1487278	35.35
TTE1062	hypothetical protein	192	1487279	38.54
TTE1063	chemotaxis protein CheY	387	1487280	40.05	HGT
TTE1064	hypothetical protein	198	1487281	42.93
TTE1066	metal-dependent hydrolase with the TIM-barrel fold	1605	1487282	40.31
TTE1069	regulators of stationary/sporulation gene expression	276	1487283	31.88
TTE1070	hypothetical protein	903	1487284	38.1
TTE1071	hypothetical protein	261	1487285	37.55
TTE1072	hypothetical protein	156	57191	32.05
TTE1073	biotin synthase	1056	57191	43.18
TTE1075	hypothetical protein	660	1487286	38.48
TTE1076	hypothetical protein	375	1487287	40.27	HGT
TTE1077	hypothetical protein	1236	1487288	33.82
TTE1078	transcriptional regulator	375	57192	33.6
TTE1079	beta-lactamase regulatory protein 1	2589	57192	33.87						M56	5-278	E214	H213, H217, E254	MER014140	5-277	3,10e-24
TTE1081	diguanylate cyclase/phosphodiesterase	2382	1487289	37.78
TTE1082	hypothetical protein	1404	1487290	34.62
TTE1083	hypothetical protein	1509	57193	32.27
TTE1084	hypothetical protein	198	57193	32.83
TTE1085	L-aminopeptidase/D-esterase	1095	1487291	49.13	HGT					S58	21-338	S/T	H379, X383H, E406	MER063782	241-551	1,40e-93
TTE1086	hypothetical protein	159	1487292	36.48
TTE1087	hypothetical protein	570	1487293	34.56
TTE1088	hypothetical protein	441	1487294	26.3
TTE1089	phosphohydrolase	849	1487295	34.51
TTE1090	hypothetical protein	303	1487296	30.69
TTE1091	hypothetical protein	240	57194	32.92
TTE1092	hypothetical protein	207	57194	26.09
TTE1095	hypothetical protein	732	57195	28.55
TTE1096	polyferredoxin	1002	57195	29.84
TTE1097	hypothetical protein	657	1487297	34.4
TTE1100	diguanylate cyclase/phosphodiesterase	2013	1487298	39.05
TTE1101	chemotaxis protein CheY	804	1487299	40.05
TTE1102	hypothetical protein	174	1487300	39.08
TTE1103	hypothetical protein	348	1487301	47.13
TTE1104	transposase	1218	1487302	39.9
TTE1105	thiophene degradation protein F	282	1487303	36.88
TTE1107	hypothetical protein	1437	1487304	34.52
TTE1110	tRNA uridine 5-carboxymethylaminomethyl modification protein GidA	1902	57196	41.11
TTE1111	glucose-inhibited division protein	261	57196	34.1
TTE1112	2-hydroxyglutaryl-CoA dehydratase	1251	57197	32.93
TTE1113	2-hydroxyglutaryl-CoA dehydratase	1623	57197	34.87
TTE1114	site-specific integrase-resolvase	594	1487305	33.67
TTE1117	hypothetical protein	891	1487306	35.13
TTE1119	hypothetical protein	390	1487307	27.44
TTE1120	hypothetical protein	327	1487308	37.31
TTE1121	N-methylhydaintoinase A	1677	57198	32.38
TTE1122	deacetylase	1308	57198	34.1
TTE1123	hypothetical protein	510	57199	36.67
TTE1124	transposase	1698	57199	34.16
TTE1125	hypothetical protein	2079	1487309	34.97
TTE1126	sporulation protein and-like proteins	2343	1487310	38.88
TTE1127	GTPase	1287	1487311	38.38
TTE1128	hypothetical protein	483	1487312	37.68
TTE1129	NTP pyrophosphohydrolase	429	1487313	41.03
TTE1130	hypothetical protein	648	57200	38.43
TTE1131	CoA-binding protein	435	57200	37.93
TTE1132	hypothetical protein	354	57201	34.75
TTE1133	permease	357	57201	40.62	HGT
TTE1134	cysteine synthase	921	57202	42.13
TTE1135	hypothetical protein	738	57202	39.84
TTE1136	chemotaxis signal transduction protein	447	1487314	35.12
TTE1137	hypothetical protein	567	1487315	33.86
TTE1138	hypothetical protein	1305	1487316	30.42
TTE1142	multidrug ABC transporter permease	738	1487317	34.55
TTE1143	ABC-type multidrug/protein/lipid transport system, ATPase component	1719	57203	34.55
TTE1144	multidrug ABC transporter ATPase	864	57203	37.15
TTE1145	multidrug ABC transporter permease	789	1487318	37.9
TTE1146	hypothetical protein	633	1487319	28.28
TTE1147	hypothetical protein	216	57204	41.2
TTE1148	rhodanese-related sulfurtransferase	324	57204	39.81
TTE1149	Fe-S oxidoreductase	1206	57204	40.88
TTE1150	major facilitator superfamily permease	1203	57204	41.4
TTE1151	transposase	1284	1487320	36.21
TTE1152	transposase	1368	1487321	41.08	HGT
TTE1153	Fe-S oxidoreductase	1434	57205	39.05
TTE1154	hypothetical protein	1167	57205	38.9
TTE1155	hypothetical protein	261	1487322	35.63
TTE1156	integrase core subunit	1044	1487323	39.46
TTE1158	arylsulfatase	1311	57206	27.84
TTE1159	multidrug ABC transporter ATPase	1017	57206	33.04		HGT
TTE1160	multidrug ABC transporter permease	792	57206	33.46		HGT
TTE1161	hypothetical protein	774	57206	29.07
TTE1162	hypothetical protein	171	57207	24.56
TTE1163	hypothetical protein	180	57207	31.11
TTE1164	ABC-type multidrug/protein/lipid transport system, ATPase component	1566	1487324	32.89
TTE1165	hypothetical protein	432	1487325	34.03
TTE1166	arylsulfatase	1326	1487326	32.58
TTE1167	hypothetical protein	189	57208	39.15
TTE1168	hypothetical protein	165	57208	26.06
TTE1169	hypothetical protein	540	1487327	31.85
TTE1170	transposase	1284	1487328	36.21
TTE1171	transposase	1284	1487329	33.88
TTE1172	hypothetical protein	495	57209	31.52
TTE1173	hypothetical protein	1377	57209	29.34
TTE1174	hypothetical protein	360	57209	28.33
TTE1175	hypothetical protein	279	57209	34.77
TTE1176	multidrug ABC transporter ATPase	864	1487330	37.5
TTE1177	multidrug ABC transporter permease	789	1487331	37.9
TTE1178	Holliday junction resolvase	498	57210	42.77	HGT
TTE1179	Holliday junction DNA helicase RuvA	564	57210	39.72
TTE1180	Holliday junction DNA helicase RuvB	1017	57210	39.63
TTE1181	hypothetical protein	213	57210	33.33
TTE1182	S-adenosylmethionine--tRNA ribosyltransferase-isomerase	1026	57211	41.23
TTE1183	queuine tRNA-ribosyltransferase	1128	57211	40.43
TTE1184	preprotein translocase subunit YajC	306	57211	34.97
TTE1185	hypothetical protein	393	1487332	39.95
TTE1186	arylsulfatase	1410	57212	36.03
TTE1187	carbonic anhydrase	558	57212	41.22
TTE1188	preprotein translocase subunit SecD	1233	57212	41.77
TTE1189	preprotein translocase subunit SecF	912	57212	36.62
TTE1190	protein kinase	1668	57213	37.05
TTE1191	single-stranded DNA-specific exonuclease	2463	57213	34.96
TTE1193	hypothetical protein	1437	1487333	34.38
TTE1194	adenine phosphoribosyltransferase	522	57214	40.61
TTE1195	guanosine polyphosphate pyrophosphohydrolase/synthetase	2157	57214	39.64
TTE1196	D-tyrosyl-tRNA(Tyr) deacylase	468	57214	39.32
TTE1197	Zn-dependent hydrolase	645	57214	37.36
TTE1198	lipoprotein release ABC transporter permease	1218	57215	35.71
TTE1199	lipoprotein release ABC transporter ATPase	696	57215	38.22
TTE1200	membrane-fusion protein	1173	57215	36.57
TTE1201	transcriptional regulator	441	57215	37.41
TTE1202	sensory transduction histidine kinase	1317	57216	31.28
TTE1203	chemotaxis protein CheY	897	57216	32
TTE1204	lysine 2,3-aminomutase	1260	57217	38.1
TTE1205	glutamate dehydrogenase/leucine dehydrogenase	1242	57217	40.34
TTE1206	aspartate aminotransferase	1188	57217	36.7
TTE1207	alanine racemase	1167	57217	35.56
TTE1208	oxaloacetate decarboxylase	1398	57217	41.06
TTE1209	2-oxoglutarate ferredoxin oxidoreductase subunit alpha	1137	57217	41.86
TTE1210	2-oxoglutarate ferredoxin oxidoreductase subunit beta	825	57217	43.76
TTE1211	pyruvate:ferredoxin oxidoreductase and related 2-oxoacid:ferredoxin oxidoreductase, subunit gamma	543	57217	40.7
TTE1212	transcriptional regulator	792	57218	36.49
TTE1213	cation transport ATPase	2616	57218	35.44
TTE1214	Na+/H+-dicarboxylate symporter	1290	1487334	39.53
TTE1215	Na+-transporting methylmalonyl-CoA/oxaloacetate decarboxylase subunit beta	1122	1487335	36.72
TTE1216	ferredoxin 3	204	57219	37.75
TTE1217	methylmalonyl-CoA mutase N-terminal domain-containing protein	1680	57219	41.55
TTE1218	methylmalonyl-CoA mutase C-terminal domain-containing protein	408	57219	44.61
TTE1219	lactoylglutathione lyase and related lyase	402	57220	43.28
TTE1220	acetyl-CoA carboxylase subunit alpha	1551	57220	40.49
TTE1221	hypothetical protein	270	57220	30.74
TTE1222	biotin carboxyl carrier protein	408	57220	34.56
TTE1224	hypothetical protein	1197	57220	32.75
TTE1225	glutamate racemase	816	1487336	31.5
TTE1226	transposase	1368	1487337	41.08	HGT
TTE1227	transposase	1284	1487338	36.45
TTE1230	histidyl-tRNA synthetase	1254	57221	41.63
TTE1231	aspartyl-tRNA synthetase	1779	57221	40.58
TTE1232	hypothetical protein	267	1487339	41.57
TTE1233	thiol-disulfide isomerase	672	1487340	37.8
TTE1234	hypothetical protein	1041	57222	43.61
TTE1235	hypothetical protein	312	57222	44.55
TTE1236	threonine synthase	1389	57222	42.33
TTE1237	hypothetical protein	384	57222	42.97
TTE1238	methylmalonyl-CoA mutase C-terminal domain-containing protein	2205	57222	42.63
TTE1239	methylaspartate mutase	1344	57222	41.22
TTE1242	transcriptional regulator	450	57223	41.33
TTE1243	tRNA-specific 2-thiouridylase MnmA	1095	57223	36.53
TTE1244	hypothetical protein	252	57223	35.32
TTE1245	permease	1020	57223	32.45
TTE1247	hypothetical protein	1404	1487341	34.62
TTE1248	alanyl-tRNA synthetase	2637	57224	40.54
TTE1249	hypothetical protein	279	57224	37.99
TTE1250	Holliday junction resolvase-like protein	420	57224	38.57
TTE1251	hypothetical protein	291	1487342	43.3
TTE1252	Fe2+/Zn2+ uptake regulation proteins	438	1487343	37.67
TTE1253	metallo-beta-lactamase superfamily hydrolase	1665	57225	43.24
TTE1254	hypothetical protein	471	57225	39.28
TTE1255	periplasmic solute-binding protein	1047	57226	35.15
TTE1256	SAM-dependent methyltransferase	639	57226	37.87
TTE1257	collagenase-like protease	1224	57226	40.93						U32	25-407	S106	MER102216	MER019302	25-407	3,00e-231
TTE1258	cell division protein FtsI/penicillin-binding protein 2	1599	57226	38.46
TTE1259	sporulation sigma factor SigK	696	57227	38.36
TTE1260	HAD superfamily hydrolase	501	57227	34.53
TTE1261	shikimate 5-dehydrogenase	843	57227	37.84
TTE1262	pili biogenesis protein PilB-like ATPase	1671	57227	41.71
TTE1263	pili biogenesis protein PilT-like ATPase	1050	57227	41.05
TTE1264	general secretory pathway protein F	1212	57227	39.11
TTE1265	hypothetical protein	327	57227	32.72
TTE1266	Signal peptidase, cleaves prepilin-like proteins	759	57228	33.86						A24A	18-246	D117, X176D	MER017194	MER063621	18-251	1,10e-46
TTE1267	hypothetical protein	450	57228	32.89
TTE1268	hypothetical protein	675	57228	37.63
TTE1269	hypothetical protein	495	57228	33.74
TTE1270	hypothetical protein	531	57228	36.72
TTE1271	hypothetical protein	261	57228	37.93
TTE1272	heat shock protein 70	942	57228	33.23
TTE1273	hypothetical protein	534	57228	33.9
TTE1274	fimbrial assembly protein	726	57228	33.61
TTE1275	shikimate kinase	516	57228	38.57
TTE1276	endonuclease IV	867	57228	40.37
TTE1277	gamma-glutamyl kinase	1119	57228	40.93
TTE1278	gamma-glutamyl phosphate reductase	1245	57228	41.04
TTE1279	3-dehydroquinate dehydratase	447	57228	40.72
TTE1280	Xaa-Pro aminopeptidase	1068	57228	38.48						M24B	125-351	H196, H284, H295	D213, D224, H288, E317, E331	MER005462	130-356	5,40e-74
TTE1281	elongation factor P	558	57228	41.04
TTE1282	hypothetical protein	477	1487344	42.98
TTE1283	stage III sporulation protein spoIIIAA	993	57229	39.58
TTE1284	stage III sporulation protein SpoAB	513	57229	38.79
TTE1285	hypothetical protein	198	57229	34.85
TTE1286	mutants block sporulation after engulfment	387	57229	34.11
TTE1287	mutants block sporulation after engulfment	1155	57229	38.61
TTE1288	stage III sporulation protein AF	519	57229	33.91
TTE1289	stage III sporulation protein AG	576	57229	40.45
TTE1290	stage III sporulation protein AH	534	57229	36.33
TTE1291	hypothetical protein	411	1487345	40.15
TTE1292	transcription antitermination protein NusB	423	57230	39.72
TTE1293	5,10-methylene-tetrahydrofolate dehydrogenase	843	57230	39.62
TTE1294	exodeoxyribonuclease VII large subunit	1215	57230	39.67
TTE1295	exonuclease VII small subunit	228	57230	30.7
TTE1296	geranylgeranyl pyrophosphate synthase	885	57230	41.58
TTE1297	hypothetical protein	588	57231	36.73
TTE1298	1-deoxy-D-xylulose-5-phosphate synthase	1869	57231	39.06
TTE1299	rRNA methylase	798	57231	37.97
TTE1300	kinase	852	57231	36.97
TTE1301	arginine repressor ArgR	456	57231	38.6
TTE1302	DNA repair ATPase	1701	57231	34.39
TTE1303	sporulation protein IVB	1287	1487346	36.21						S55	193-414	H237, D363, S378	Q235H, C239H, N342E	MER003459	192-414	5,10e-68
TTE1304	chemotaxis protein CheY	783	1487347	39.97
TTE1305	hypothetical protein	1122	57232	39.75
TTE1306	hypothetical protein	909	57232	36.19
TTE1307	cell wall biosynthesis glycosyltransferase	690	57232	38.7
TTE1308	hypothetical protein	825	57232	35.64
TTE1309	hypothetical protein	1074	57232	38.73
TTE1310	NTP pyrophosphohydrolase	543	57233	37.2
TTE1311	hypothetical protein	1176	57233	37.67
TTE1312	hypothetical protein	624	1487348	34.13
TTE1313	integrase	873	57234	35.85
TTE1314	D-alanyl-D-alanine carboxypeptidase	1134	57234	38.18						S11	20-377	L51S, A54K, I111S	H388, H392, E416	MER019287	24-381	1,70e-208
TTE1315	anti-anti-sigma regulatory factor	336	57235	33.93
TTE1316	anti-sigma F factor	432	57235	38.43
TTE1317	DNA-directed RNA polymerase specialized sigma subunit	723	57235	36.65
TTE1318	hypothetical protein	333	57236	38.14
TTE1319	spore formation protein spoVAC	447	57236	38.26
TTE1320	stage V sporulation protein AD	1017	57236	41.59
TTE1321	sporulation protein	357	57236	39.5
TTE1322	tRNA nucleotidyltransferase/poly(A) polymerase	1173	57237	33.33
TTE1323	Zn-dependent protease	603	57237	42.29
TTE1324	hypothetical protein	744	57237	34.14
TTE1325	transcriptional regulator	507	57237	36.29
TTE1326	hypothetical protein	603	57238	32.5
TTE1327	hypothetical protein	447	57238	40.27
TTE1328	D-alanyl-D-alanine carboxypeptidase	1143	57238	37.01						S11	26-337	L53S, A56K, I108S	H270, D274, H351	MER025203	39-344	1,10e-84
TTE1329	hypothetical protein	981	1487349	39.14
TTE1332	16S rRNA uridine-516 pseudouridylate synthase	711	57239	36.99
TTE1333	hypothetical protein	378	57239	31.22
TTE1334	spermidine synthase	834	57240	37.05
TTE1335	arginase	882	57240	37.64
TTE1336	oxaloacetate decarboxylase	1398	1487350	40.84
TTE1337	LysM repeat-containing protein	558	1487351	42.83
TTE1338	stationary phase survival protein SurE	768	1487352	36.33
TTE1339	ferredoxin 2	219	57241	41.1
TTE1340	2-oxoglutarate ferredoxin oxidoreductase subunit alpha	1137	57241	41.95
TTE1341	2-oxoglutarate ferredoxin oxidoreductase subunit beta	825	57241	43.39
TTE1342	pyruvate:ferredoxin oxidoreductase and related 2-oxoacid:ferredoxin oxidoreductase, subunit gamma	558	57241	41.58
TTE1343	transcriptional regulator	864	57241	37.04
TTE1344	glutamate dehydrogenase/leucine dehydrogenase	1251	57241	41.09
TTE1345	hypothetical protein	708	57242	34.32
TTE1346	phosphoglycerate mutase/fructose-2,6-bisphosphatase	621	57242	35.75
TTE1347	flavoprotein	1221	57242	37.76
TTE1348	hypothetical protein	429	1487353	35.2
TTE1349	chorismate mutase	267	57243	35.58
TTE1350	cytidylate kinase	675	57243	39.7
TTE1351	1-acyl-sn-glycerol-3-phosphate acyltransferase	579	57243	39.38
TTE1352	4-hydroxy-3-methylbut-2-enyl diphosphate reductase	867	57243	35.99
TTE1353	30S ribosomal protein S1	1104	57243	35.51
TTE1354	S-adenosylmethionine decarboxylase	375	1487354	45.6
TTE1355	methylase of chemotaxis methyl-accepting proteins	783	57244	31.67
TTE1356	(dimethylallyl)adenosine tRNA methylthiotransferase	1416	57244	38.21
TTE1357	DNA mismatch repair protein MutS	2610	57244	36.48
TTE1358	DNA mismatch repair protein	1773	57244	37.06
TTE1359	tRNA delta(2)-isopentenylpyrophosphate transferase	948	57244	36.18
TTE1360	hypothetical protein	261	1487355	36.02
TTE1361	pyrroline-5-carboxylate reductase	795	57245	41.01
TTE1362	ribonuclease H	462	57245	36.8
TTE1363	site-specific tyrosine recombinase XerC	1062	57245	35.4
TTE1364	cystathionine beta-lyase	1269	1487356	38.46
TTE1365	metal-dependent hydrolase of the TIM-barrel fold	846	1487357	36.64
TTE1366	ATPase AAA+	897	57246	38.8
TTE1367	adenylosuccinate lyase	1419	57246	37.28
TTE1368	aspartate aminotransferase	1188	57247	36.11
TTE1369	metal-dependent phosphoesterase	927	57247	37.11
TTE1370	hypothetical protein	261	57247	44.44
TTE1371	hypothetical protein	780	1487358	37.95
TTE1372	phosphodiesterase	1572	57248	41.16
TTE1373	hypothetical protein	594	57248	32.32
TTE1374	recombinase A	924	57249	41.13
TTE1375	competence damage-inducible protein A	1239	57249	41.24
TTE1376	phosphatidylglycerophosphate synthase	537	57249	36.5
TTE1377	2-methylthioadenine synthetase	1311	57249	34.78
TTE1378	DNA translocase FtsK	2130	57249	38.12
TTE1379	transposase	1524	1487359	34.19
TTE1380	hypothetical protein	207	57250	33.33
TTE1381	protease subunit of ATP-dependent Clp protease	720	57250	39.44						S14	67-214	S121, H144, D197	MER002455	MER020357	67-214	1,50e-82
TTE1382	aspartate kinase	1197	1487360	38.68
TTE1383	hypothetical protein	258	57251	39.53
TTE1384	dUTPase	447	57251	40.04
TTE1385	Zn-dependent peptidase	1263	57251	36.1						M16B	11-234	E50, E120	H47, H51, E127	MER142621	9-232	1,80e-51
TTE1386	xylanase/chitin deacetylase	720	57251	35.69
TTE1387	polynucleotide phosphorylase	2124	57252	42.61
TTE1388	30S ribosomal protein S15	267	57252	41.2
TTE1389	bifunctional riboflavin kinase/FMN adenylyltransferase	951	57252	34.49
TTE1390	tRNA pseudouridine synthase B	858	57252	36.95
TTE1391	exopolyphosphatase	954	57252	38.78
TTE1392	ribosome-binding factor A	369	57252	35.23
TTE1393	translation initiation factor IF-2	2124	57252	40.07
TTE1394	ribosomal protein HS6-type (S12/L30/L7a)	324	57252	35.49
TTE1395	nucleic-acid-binding protein implicated in transcription termination	273	57252	41.03
TTE1396	transcription elongation factor NusA	1041	57252	41.4
TTE1397	hypothetical protein	456	57252	39.91
TTE1398	DNA polymerase III PolC	4206	57252	39.61
TTE1399	cell wall biosynthesis glycosyltransferase	621	57252	36.88
TTE1400	4-hydroxy-3-methylbut-2-en-1-yl diphosphate synthase	1068	57252	39.04
TTE1401	membrane-associated Zn-dependent protease 1	999	57252	39.24						M50B	207-293	E	H, H, D	MER004480	249-335	8,90e-18
TTE1402	1-deoxy-D-xylulose 5-phosphate reductoisomerase	1149	57252	36.64
TTE1403	CDP-diglyceride synthetase	786	57252	34.86
TTE1404	undecaprenyl pyrophosphate synthase	744	57252	38.44
TTE1405	hypothetical protein	177	57252	34.46
TTE1406	ribosome recycling factor	555	57252	40.72
TTE1407	uridylate kinase	714	57252	43.84
TTE1408	elongation factor Ts	603	57253	39.97
TTE1409	30S ribosomal protein S2	708	57253	40.25
TTE1410	hypothetical protein	162	57253	41.36
TTE1411	hypothetical protein	282	57253	38.65
TTE1412	hypothetical protein	1365	57253	40.44
TTE1413	DNA-directed RNA polymerase specialized sigma subunit	741	57253	37.52
TTE1414	chemoreceptor glutamine deamidase CheD	489	57253	40.49
TTE1415	chemotaxis protein CheC	636	57253	39.31
TTE1416	chemotaxis signal transduction protein	426	57253	40.14
TTE1417	chemotaxis protein histidine kinase-like kinase	1941	57253	37.92
TTE1418	methylesterase CheB/methylase CheR	597	57253	37.86
TTE1419	hypothetical protein	627	57253	40.35
TTE1420	chromosome partitioning ATPase	846	57253	35.46
TTE1421	flagellar GTP-binding protein	1026	57253	37.82
TTE1422	flagellar biosynthesis protein FlhA	2022	57253	40.95
TTE1423	flagellar biosynthesis/type III secretory pathway protein	1089	57253	39.03						U68	12-356	N278	MER069793	MER123660	2-341	4,50e-52
TTE1424	flagellar biosynthesis protein FliR	783	57253	35.63
TTE1425	flagellar biosynthesis protein FliQ	270	57253	41.11
TTE1426	flagellar biosynthesis protein FliP	666	57253	37.69
TTE1427	hypothetical protein	345	57253	34.2
TTE1428	chemotaxis protein CheY	360	57253	41.11
TTE1429	flagellar motor switch protein	1101	57253	38.78
TTE1430	flagellar motor switch protein	993	57253	37.97
TTE1431	flagellar basal body-associated protein	408	57253	36.76
TTE1432	hypothetical protein	210	57253	35.24
TTE1433	flagellar basal body and hook proteins	1248	57253	41.51
TTE1434	hypothetical protein	351	57254	36.47
TTE1435	flagellar hook capping protein	396	57254	37.63
TTE1436	hypothetical protein	1212	57254	34.16
TTE1437	hypothetical protein	579	57254	36.1
TTE1438	hypothetical protein	444	57254	34.46
TTE1439	flagellar biosynthesis/type III secretory pathway ATPase	1314	57254	43.68
TTE1440	flagellar biosynthesis/type III secretory pathway protein	768	57254	36.98
TTE1441	flagellar motor switch protein G	1008	57254	41.27
TTE1442	flagellar biosynthesis/type III secretory pathway lipoprotein	1512	57254	38.76
TTE1443	flagellar hook-basal body protein FliE	297	57254	37.37
TTE1444	flagellar basal body rod protein	441	57254	41.04
TTE1445	flagellar basal body protein	396	57254	37.88
TTE1446	transcriptional repressor CodY	753	57255	38.91
TTE1447	ATP-dependent protease ATP-binding subunit HslU	1386	57255	39.11
TTE1448	ATP-dependent protease peptidase subunit	531	57255	39.92						T01B	5-176	T5	H142, D149, H220	MER001626	7-180	5,60e-61
TTE1449	topoisomerase IA	2085	57255	39.81
TTE1450	DNA uptake Rossmann fold nucleotide-binding protein	1089	57255	39.12
TTE1451	ribonuclease HII	726	57256	37.33
TTE1452	hypothetical protein	369	57256	33.88	HGT
TTE1453	tryptophanyl-tRNA synthetase	984	57257	42.07
TTE1454	hypothetical protein	885	57257	37.06
TTE1455	ATPase	1533	57257	40.31						S16	1-352	T78S, P122K/R	H62, H64, T191K	MER155619	2-357	4,80e-130
TTE1456	GTPase	834	57257	36.45
TTE1457	50S ribosomal protein L19	348	57257	41.09
TTE1458	tRNA (guanine-N(1)-)-methyltransferase	726	57257	39.53
TTE1459	16S rRNA-processing protein RimM	507	57257	38.26
TTE1460	hypothetical protein	228	57257	41.23
TTE1461	30S ribosomal protein S16	249	57257	38.96
TTE1462	Signal recognition particle GTPase	1344	57257	42.49
TTE1463	DNA-binding protein	354	57257	35.59
TTE1464	Signal recognition particle GTPase	888	57258	37.95
TTE1465	chromosome segregation ATPase	3570	57258	37.37
TTE1466	hypothetical protein	234	57258	41.88
TTE1467	hypothetical protein	261	1487361	47.13
TTE1468	RNA polymerase II complex ELP3 subunit	1065	57259	36.24
TTE1469	ribonuclease III	687	57259	40.9
TTE1470	3-oxoacyl-ACP synthase	1230	57259	42.76
TTE1471	acyl carrier protein	300	57260	37.33
TTE1472	dehydrogenase	744	57260	36.96
TTE1473	ACP S-malonyltransferase	930	57260	43.44
TTE1474	2-nitropropane dioxygenase	942	57260	46.07
TTE1475	3-oxoacyl-ACP synthase	996	57260	42.37
TTE1476	glycerol-3-phosphate acyltransferase PlsX	1008	57260	38.99
TTE1477	fatty acid biosynthesis transcriptional regulator	603	57260	40.46
TTE1481	acetate kinase	1206	57261	40.71
TTE1482	phosphotransacetylase	996	57261	43.17
TTE1483	hypothetical protein	1206	57262	37.89
TTE1484	hypothetical protein	1161	57262	37.38
TTE1485	vacuolar-type H+-ATPase subunit H	465	57263	40.43
TTE1486	phosphopantetheine adenylyltransferase	483	57263	35.82
TTE1487	N-6 adenine-specific DNA methylase	570	57263	37.72
TTE1489	small, acid-soluble spore proteins, alpha/be	228	1487362	44.74
TTE1490	small, acid-soluble spore proteins, alpha/be	228	1487363	42.98
TTE1491	hypothetical protein	843	57264	37.84
TTE1492	ATP-dependent DNA helicase RecG	2049	57264	39.09
TTE1493	kinase related to dihydroxyacetone kinase	1578	57264	38.4
TTE1494	hypothetical protein	351	57264	40.17
TTE1495	50S ribosomal protein L28	189	1487364	42.33
TTE1496	hypothetical protein	183	1487365	31.69
TTE1497	thiamine pyrophosphokinase	636	57265	36.16
TTE1498	Pentose-5-phosphate-3-epimerase	651	57265	40.55
TTE1499	GTPase	888	57265	38.51
TTE1500	Serine/threonine protein kinase	1878	57265	40.52
TTE1501	Ser/Thr phosphatase	744	57265	38.98
TTE1502	ribosomal RNA large subunit methyltransferase N	1029	57265	36.15
TTE1503	tRNA and rRNA cytosine-C5-methylase	1332	57265	36.86
TTE1504	Zn-dependent protease	699	57265	44.21
TTE1505	hypothetical protein	753	57265	38.38
TTE1506	methionyl-tRNA formyltransferase	930	57265	41.18
TTE1507	peptide deformylase	480	57265	42.29
TTE1508	primosomal protein N	2199	57265	38.7
TTE1509	phosphopantothenoylcysteine synthetase/decarboxylase	1197	57265	39.18
TTE1510	DNA-directed RNA polymerase subunit omega	213	57265	43.19
TTE1511	guanylate kinase	621	57265	37.2
TTE1513	hypothetical protein	873	57266	35.85
TTE1514	diaminopimelate epimerase	825	57266	42.3
TTE1515	major facilitator superfamily permease	1131	57267	39.43
TTE1516	hypothetical protein	540	57267	35.19
TTE1517	RNA-binding protein snRNP	1713	1487366	33.92
TTE1518	3'-5' RNA ligase	549	1487367	32.79
TTE1519	hypothetical protein	1404	1487368	34.62
TTE1526	ATPase	1176	1487370	36.9
TTE1527	SAM-dependent methyltransferase	708	1487369	37.85		HGT
TTE1528	peptidoglycan-binding domain-containing protein	234	1487371	46.58
TTE1529	orotate phosphoribosyltransferase	573	57268	37.35
TTE1530	dihydroorotate dehydrogenase 1B	906	57268	38.85
TTE1531	2-polyprenylphenol 6-hydroxylase	744	57268	41.4
TTE1532	orotidine 5'-phosphate decarboxylase	951	57268	41.43
TTE1533	dihydroorotase	1296	57268	42.52						M38	204-360	L257E, S350E	K254H, G258H, S358E	MER005767	1587-1739	2,80e-19
TTE1534	aspartate carbamoyltransferase	915	57268	42.62
TTE1535	hypothetical protein	177	57268	32.77
TTE1536	bifunctional pyrimidine regulatory protein PyrR/uracil phosphoribosyltransferase	537	1487372	42.27
TTE1537	hydrogenase maturation factor	1002	1487373	37.13
TTE1538	pseudouridylate synthase	930	57269	37.96
TTE1539	lipoprotein signal peptidase	438	57269	34.93						A08	3-140	D100, D124	MER122258	MER122258	15-155	4,80e-24
TTE1540	acetyltransferase	558	57270	32.44
TTE1541	nucleotidyltransferase	276	57270	32.61
TTE1542	acetyltransferase	564	1487374	34.4
TTE1545	restriction endonuclease S subunits	1197	57271	50.96	HGT	HGT
TTE1546	hypothetical protein	1938	57271	48.71		HGT
TTE1547	Type I restriction-modification system methyltransferase subunit	1524	57271	51.51	HGT	HGT
TTE1551	dipeptidyl aminopeptidase/acylaminoacyl-peptidase	1899	57272	37.39						S09C	367-605	S472, D552, H584	MER037236	MER017401	362-600	8,30e-132
TTE1552	hypothetical protein	1629	1487375	37.63
TTE1553	ABC-type dipeptide/oligopeptide/nickel transport systems, periplasmic components	198	57272	25.76
TTE1554	permease	756	57273	33.47
TTE1555	nitroreductase	621	57273	35.27
TTE1557	DNA-directed RNA polymerase specialized sigma subunit	465	57274	33.12
TTE1558	hypothetical protein	912	57274	34.32
TTE1559	DNA-directed RNA polymerase specialized sigma subunit	450	1487376	34.89
TTE1560	serine protease inhibitor	1272	1487377	33.02						I04	64-420		MER005767	MER055292	34-396	3,60e-41
TTE1561	hypothetical protein	1068	1487378	34.18
TTE1563	7-cyano-7-deazaguanine reductase	405	57275	31.36
TTE1564	hypothetical protein	483	57275	34.37
TTE1565	thiamine biosynthesis protein ThiC	1299	1487379	39.18
TTE1566	hypothetical protein	582	57276	34.36
TTE1567	hypothetical protein	1677	57276	30.05
TTE1568	thiamine biosynthesis protein ThiH	1506	57277	38.98
TTE1569	hypothetical protein	279	57277	37.99
TTE1570	Sir2 family NAD-dependent protein deacetylase	729	1487380	39.78
TTE1571	hypothetical protein	417	1487381	36.45
TTE1572	DnaK suppressor protein	621	57278	36.71
TTE1573	hypothetical protein	315	57278	33.02
TTE1574	cystathionine beta-lyase	1182	1487382	38.24
TTE1575	peroxiredoxin	474	57279	37.55
TTE1576	3-deoxy-7-phosphoheptulonate synthase	783	57279	39.85
TTE1577	tryptophan synthase subunit alpha	789	57279	39.92
TTE1578	tryptophan synthase subunit beta	1176	57279	43.62
TTE1579	phosphoribosylanthranilate isomerase	612	57279	36.76
TTE1580	indole-3-glycerol phosphate synthase	771	57279	36.58
TTE1581	anthranilate phosphoribosyltransferase	1020	57279	40.1
TTE1582	anthranilate/para-aminobenzoate synthase component II	570	57279	36.32						C26	2-186	P57C, A146H, T148E	H35, H39, D126	MER113950	24-208	1,20e-60
TTE1583	anthranilate synthase component I	1431	57279	35.29
TTE1584	hypothetical protein	294	57280	35.37
TTE1585	cystathionine beta-lyase	1185	57280	40
TTE1586	hypothetical protein	762	1487383	42.52
TTE1587	purine nucleoside phosphorylase	783	57281	40.61
TTE1588	ABC-type cobalt transport system, permease component CbiQ and related transporters	750	57281	32.4
TTE1589	cobalt ABC transporter ATPase	1710	57281	38.95
TTE1590	translation initiation factor eIF-2B subunit alpha	1038	57281	41.81
TTE1591	threonine dehydrogenase	954	57281	39.41
TTE1592	L-fuculose phosphate aldolase	648	57281	38.73
TTE1593	cytosine deaminase	1302	57281	40.17						M38	55-298	S98, D148, H176	H62, H64, T191K	MER037714	75-330	1,00e-26
TTE1594	isoleucyl-tRNA synthetase	2799	57281	42.8
TTE1595	hypothetical protein	258	57282	46.9
TTE1596	cell division initiation protein	498	57282	37.35
TTE1597	hypothetical protein	747	57282	39.63
TTE1598	hypothetical protein	297	57282	38.38
TTE1599	hypothetical protein	405	57282	37.28
TTE1600	TIM-barrel fold family protein	594	57282	39.06
TTE1601	membrane-fusion protein	1176	1487384	34.78
TTE1602	tryptophanase	1389	1487385	42.26
TTE1603	translation initiation inhibitor	378	1487386	39.15
TTE1604	acyl-CoA hydrolase	420	1487387	39.52
TTE1605	ferredoxin 2	210	57283	36.67
TTE1606	allophanate hydrolase subunit 2	1020	57283	40.2
TTE1607	allophanate hydrolase subunit 1	750	57283	37.47
TTE1608	LamB/YcsF family protein	768	57283	38.8
TTE1610	hypothetical protein	702	57284	35.47
TTE1611	hypothetical protein	957	57284	35.84
TTE1612	pyrrolidone-carboxylate peptidase	621	57284	33.98						C15	2-194	E78, C141, H165	H, H, D	MER001424	4-196	3,50e-52
TTE1613	hypothetical protein	402	57284	28.36
TTE1614	cAMP-binding domain-containing protein	687	1487388	27.95
TTE1616	stage IV sporulation protein A	1479	1487389	38.13
TTE1617	NAD(P)H-dependent glycerol-3-phosphate dehydrogenase	993	57285	41.19
TTE1618	hypothetical protein	597	57285	38.69
TTE1619	GTP-binding protein EngA	1320	57285	36.67
TTE1620	NifB/MoaA family Fe-S oxidoreductase	1311	57285	38.06
TTE1621	hypothetical protein	465	57286	36.77
TTE1622	hypothetical protein	432	57286	30.32
TTE1623	hypothetical protein	204	57286	41.18
TTE1624	hypothetical protein	906	57286	41.06
TTE1625	stage II sporulation protein P	1128	57286	41.49
TTE1626	hypothetical protein	699	57286	39.91
TTE1627	phosphate uptake regulator	687	57287	39.3
TTE1628	phosphate transporter ATP-binding protein	750	57287	40.53
TTE1629	phosphate ABC transporter permease	888	57287	42
TTE1630	phosphate ABC transporter permease	894	57287	41.39
TTE1631	phosphate ABC transporter periplasmic protein	876	57288	40.07
TTE1632	sensory transduction histidine kinase	1371	57288	36.32
TTE1633	response regulator	723	57288	40.39
TTE1634	transcriptional regulator NrdR	477	57288	37.95
TTE1635	hypothetical protein	252	1487390	33.73
TTE1636	sporulation sigma factor SigG	795	57289	37.86
TTE1637	sporulation sigma factor SigE	726	57289	35.67
TTE1638	sporulation specific protein; SpoIIGA	852	57289	34.51						U04	13-216	D174	MER033254	MER072902	2-214	3,00e-14
TTE1639	cell division protein FtsZ	1074	57290	43.95
TTE1640	heat shock protein 70	1227	57290	39.28
TTE1641	small basic protein	345	57290	39.13
TTE1642	hypothetical protein	729	57290	40.19
TTE1643	cell division septal protein	699	57290	32.05
TTE1644	UDP-N-acetylglucosamine 1-carboxyvinyltransferase	1254	57291	40.35
TTE1645	undecaprenyldiphospho-muramoylpentapeptide beta-N-acetylglucosaminyltransferase	1095	57291	38.9
TTE1646	cell division membrane protein	1107	57291	40.74
TTE1647	UDP-N-acetylmuramoyl-L-alanyl-D-glutamate synthetase	1353	57291	39.25
TTE1648	phospho-N-acetylmuramoyl-pentapeptide- transferase	951	57291	37.33
TTE1649	UDP-N-acetylmuramoylalanyl-D-glutamate--2, 6-diaminopimelate ligase	1479	57291	40.16
TTE1650	hypothetical protein	1479	57292	34.62
TTE1651	cell division protein FtsI/penicillin-binding protein 2	2037	57292	41.73
TTE1652	hypothetical protein	441	57293	37.41
TTE1653	S-adenosyl-methyltransferase MraW	927	57293	39.16
TTE1654	cell division protein MraZ	432	57293	38.43
TTE1655	Zn-dependent peptidase	1275	57294	36.86						M16B	32-252	E70, E135	H67, H71, E142	MER013711	32-254	2,00e-67
TTE1656	Zn-dependent peptidase	1266	57294	35.78						M16B	65-225	Q88E, E133	H85, Y89H, L140E	MER071223	68-230	4,60e-35
TTE1657	hypothetical protein	516	1487391	47.09
TTE1658	GTP-dependent nucleic acid-binding protein EngD	1092	1487392	38
TTE1659	hypothetical protein	375	57295	39.2
TTE1660	hypothetical protein	969	57295	37.25
TTE1661	hypothetical protein	363	57295	40.5
TTE1662	thiamine biosynthesis protein ThiI	1143	57296	40.86
TTE1663	cysteine sulfinate desulfinase/cysteine desulfurase	1176	57296	39.37
TTE1664	hypothetical protein	267	57296	33.71
TTE1665	hypothetical protein	669	1487393	42.15
TTE1666	hypothetical protein	228	1487394	38.16
TTE1668	dihydrolipoamide acyltransferase	660	1487395	33.33
TTE1669	hypothetical protein	1437	57297	34.24
TTE1670	site-specific integrase-resolvase	408	57297	30.88
TTE1671	hypothetical protein	273	1487396	33.7
TTE1672	lipoyl synthase	855	57298	41.52
TTE1673	lipoate-protein ligase B	687	57298	40.03
TTE1674	dihydrolipoamide dehydrogenase/glutathione oxidoreductase and related enzyme	1356	57298	39.75
TTE1675	transposase	1284	1487397	36.21
TTE1676	hypothetical protein	1377	1487398	33.04
TTE1677	hypothetical protein	258	1487399	37.6
TTE1678	hypothetical protein	1404	1487400	34.62
TTE1679	hypothetical protein	642	1487401	32.24
TTE1680	aminopeptidase	1404	1487402	41.03						M18	35-466	D111, E296	H109, D266, E297, D343, H442	MER005460	20-450	5,80e-120
TTE1681	response regulator	627	57299	38.28
TTE1682	sensory transduction histidine kinase	1167	57299	39.16
TTE1683	hypothetical protein	705	57300	39.43
TTE1684	hypothetical protein	438	57300	40.41
TTE1685	recombination and DNA strand exchange inhibitor protein	2373	57300	38.64
TTE1686	collagenase-like protease	2355	57300	37.03						U32	27-396	E18	H17, H21, D	MER019303	27-396	4,80e-219
TTE1687	hypothetical protein	375	57300	34.67
TTE1688	phenylalanyl-tRNA synthetase subunit beta	2385	57301	41.84
TTE1689	phenylalanyl-tRNA synthetase subunit alpha	1020	57301	40.78
TTE1690	rRNA methylase	801	57302	37.33
TTE1691	50S ribosomal protein L20	360	57302	38.89
TTE1692	50S ribosomal protein L35	204	57302	34.8
TTE1693	translation initiation factor IF-3	543	57302	42.36
TTE1694	hypothetical protein	318	57303	38.05
TTE1695	cobalt transport protein CbiM	693	57303	39.54
TTE1696	hydrogenase 3 maturation protease	456	57304	41.23						A31	1-146	D16, D62, H90	MER044581	MER049884	1-146	1,70e-64
TTE1697	formate hydrogenlyase maturation protein	426	57304	38.5
TTE1698	Ni,Fe-hydrogenase III small subunit	744	57304	45.16
TTE1699	formate hydrogenlyase complex iron-sulfur subunit	597	57304	40.7
TTE1700	Ni,Fe-hydrogenase III large subunit	1731	57304	44.48
TTE1701	hydrogenase 4 subunit D	1440	57304	42.29		HGT
TTE1702	hydrogenase 4 subunit F	1485	57304	43.23		HGT
TTE1704	hydrogenase 4 membrane subunit	648	57304	40.43		HGT
TTE1705	formate hydrogenlyase subunit 4	942	57304	43.21		HGT
TTE1706	hydrogenase 4 subunit B	2022	57304	42.68		HGT
TTE1707	Fe-S-cluster-containing hydrogenase components 1	486	57305	57.41	HGT	HGT
TTE1708	carbon monoxide dehydrogenase subunit CooS	1929	57305	60.6	HGT	HGT
TTE1709	CO dehydrogenas ematuration factor	747	1487403	40.29		HGT
TTE1710	transcriptional regulator	1833	57306	37.53
TTE1711	chorismate synthase	1053	57306	42.17
TTE1712	major facilitator superfamily permease	1242	57306	38.41
TTE1713	threonyl-tRNA synthetase	1935	1487404	41.65
TTE1714	hypothetical protein	1437	1487405	34.59
TTE1715	hypothetical protein	864	57307	31.6
TTE1716	hypothetical protein	741	57307	34.01
TTE1717	response regulator	1005	57308	35.62
TTE1718	thiol-disulfide isomerase	336	57308	38.1
TTE1719	hypothetical protein	183	1487406	28.42
TTE1720	hypothetical protein	171	1487407	30.99
TTE1721	HD-GYP domain-containing protein	336	1487408	34.82
TTE1722	hypothetical protein	207	1487409	25.6
TTE1723	hypothetical protein	480	1487410	36.46	HGT
TTE1724	aspartate racemase	705	1487411	37.73
TTE1725	hypothetical protein	504	1487412	32.54
TTE1726	proton /sodium-glutamate symport protein	186	1487413	43.01
TTE1727	hypothetical protein	159	1487414	34.59
TTE1728	hypothetical protein	375	1487415	32.53
TTE1730	purine-cytosine permease and related proteins	1179	57309	31.89
TTE1731	hypothetical protein	486	57309	36.83
TTE1737	heat shock protein 33	885	57310	40.9
TTE1738	cold shock proteins	201	57310	45.77
TTE1739	hypothetical protein	1404	1487416	34.62
TTE1740	Sir2 family NAD-dependent protein deacetylase	753	57311	40.24
TTE1741	hypothetical protein	177	57311	36.72
TTE1742	thioredoxin	222	57312	39.64
TTE1743	GAF domain-containing protein	471	57312	35.24
TTE1744	prolipoprotein diacylglyceryl transferase	774	1487417	40.31
TTE1745	reverse gyrase	3354	1487418	36.49
TTE1746	dipeptidase PepV	1395	1487419	41.51						M20A	7-462	D85, E148	H83, D114, E149, D172, H437	MER122071	9-451	8,90e-87
TTE1747	hypothetical protein	1086	1487420	39.5			Glyco_hydro_18	GH18
TTE1748	spermidine synthase	894	57313	38.37
TTE1749	hypothetical protein	192	57313	34.38
TTE1750	hypothetical protein	741	1487421	37.38
TTE1751	phosphomannose isomerase	960	57314	39.38
TTE1752	purine nucleoside phosphorylase	699	57314	42.06
TTE1753	hypothetical protein	1131	57315	40.76
TTE1754	SAM-dependent methyltransferase	705	57315	35.32
TTE1755	RNA polymerase sigma factor RpoD	1119	57316	41.2
TTE1756	DNA primase	1803	57316	35.5
TTE1757	deoxyguanosinetriphosphate triphosphohydrolase-like protein	1020	1487422	40.49
TTE1758	preprotein translocase subunit SecG	240	1487423	37.5
TTE1759	phosphopyruvate hydratase	1290	57317	41.86
TTE1760	triosephosphate isomerase	747	57317	39.76
TTE1761	phosphoglycerate kinase	1185	57317	40.59
TTE1762	glyceraldehyde-3-phosphate dehydrogenase	1008	57317	41.37
TTE1763	transcriptional regulator	1023	57317	39.78
TTE1764	DNA-directed RNA polymerase specialized sigma subunits, sigma54 homologs	1356	1487424	38.57
TTE1765	acylphosphatase	273	57318	43.59						M22	11-87	E50, E120	F87H, F87H	MER182077	11-87	5,30e-19
TTE1766	HAD superfamily hydrolase	822	57318	37.47
TTE1767	Fe2+/Zn2+ uptake regulation proteins	423	1487425	38.77
TTE1768	hypothetical protein	1482	1487426	40.96
TTE1769	EndoIII-related endonuclease	642	57319	38.01
TTE1770	hypothetical protein	1122	57319	36.1
TTE1771	ATP-dependent protease	2310	57319	39.09						S16	475-752	S633, K676	D94, D105, H168, E201, E232	MER079343	482-758	1,20e-64
TTE1772	hypothetical protein	180	57319	32.78
TTE1773	small, acid-soluble spore proteins, alpha/be	231	57319	39.83
TTE1774	ferredoxin 1	228	1487427	39.91
TTE1775	hypothetical protein	663	57320	36.65
TTE1776	Fe-S oxidoreductase	1353	57320	37.1
TTE1777	methyl-accepting chemotaxis protein	1536	1487428	37.11
TTE1778	uridine kinase	1644	1487429	35.95
TTE1779	Fe-S protein PflX	834	1487430	37.05
TTE1780	pseudouridylate synthase	807	1487431	37.17
TTE1781	ADP-ribose pyrophosphatase	465	1487432	36.13
TTE1782	hypothetical protein	210	1487433	31.43
TTE1783	phosphoenolpyruvate carboxykinase	1566	1487434	38.7
TTE1784	recombination factor protein RarA	1323	57321	40.21
TTE1785	hypothetical protein	366	57321	33.33
TTE1786	transposase	1275	1487435	33.8
TTE1787	hypothetical protein	153	1487436	33.99
TTE1790	dehydrogenase	807	1487437	34.82
TTE1791	hypothetical protein	576	1487438	38.19
TTE1792	hypothetical protein	795	57322	31.95
TTE1793	hypothetical protein	393	57322	38.93
TTE1794	heat shock protein HtpX	900	57323	40.67						M48B	85-294	E147	H146, H150, E227	MER006293	79-288	2,00e-33
TTE1795	hypothetical protein	546	57323	37.91
TTE1796	L-aminopeptidase/D-esterase	975	57324	42.87						S58	8-309	I8S/T	H213, H217, E254	MER164925	247-547	1,80e-87
TTE1797	SAM-dependent methyltransferase	1353	57324	38.14
TTE1798	Na+-transporting methylmalonyl-CoA/oxaloacetate decarboxylase subunit beta	1128	1487439	40.87
TTE1799	hypothetical protein	183	57325	34.97
TTE1800	spore coat peptide assembly protein cotJB	258	57325	41.47
TTE1801	Mn-containing catalase	573	57325	42.06
TTE1802	hypothetical protein	462	57326	37.01
TTE1803	methionine synthase I cobalamin-binding subunit	2412	57326	40.55
TTE1804	5,10-methylenetetrahydrofolate reductase	906	57326	38.85
TTE1805	glucan phosphorylase	1623	1487440	41.16
TTE1806	glucose-6-phosphate isomerase	1356	1487441	38.35
TTE1807	nitroreductase	501	57327	37.72
TTE1808	peptidase T	1230	57327	37.89						M20B	14-391	D80, E175	H78, X141D, E176, D198, H380	MER105435	40-415	1,20e-124
TTE1809	alpha/beta hydrolase	777	1487442	40.28						S09X	2-239	S113, D203, H233	H63, D165, E195, D217, H303	MER031565	10-241	2,20e-16
TTE1810	hypothetical protein	903	1487443	33.33
TTE1811	Na+-driven multidrug efflux pump	1350	1487444	39.85
TTE1812	SAM-dependent methyltransferase	1359	1487445	37.6
TTE1813	hypothetical protein	2112	1487446	39.91			Glucodextran_N|Glyco_hydro_15	GH15	3.2.1.3
TTE1814	thioesterase	417	57328	38.61
TTE1815	pyruvate kinase	1752	57328	41.84
TTE1816	6-phosphofructokinase	966	57328	41.1
TTE1817	hypothetical protein	198	1487447	36.87
TTE1818	DNA polymerase III DnaE	3447	57329	40.35
TTE1819	hypothetical protein	1308	57329	39.98
TTE1820	PTS system HPr-like protein	267	57329	39.33
TTE1821	hypothetical protein	957	57329	34.59
TTE1823	hypothetical protein	1404	1487448	34.62
TTE1824	hypothetical protein	201	1487449	31.84
TTE1825	glycosidases	1725	57330	38.96
TTE1826	hypothetical protein	804	57330	37.06
TTE1827	hypothetical protein	1068	57331	39.23
TTE1828	hypothetical protein	993	57331	36.46
TTE1829	sugar permease	894	57332	40.04
TTE1830	sugar ABC transporter permease	954	57332	38.68
TTE1831	maltose ABC transporter substrate-binding protein	1251	57332	42.37
TTE1832	glycosidases	1575	57332	39.62
TTE1833	hypothetical protein	957	57333	40.02
TTE1834	hypothetical protein	855	57333	35.44
TTE1835	PHP family histidinol phosphatase/hydrolase	732	57333	39.21
TTE1836	UDP-N-acetylenolpyruvoylglucosamine reductase	909	57333	38.28
TTE1837	hypothetical protein	171	1487450	39.77
TTE1838	alpha-beta hydrolase family esterase	864	57334	33.68
TTE1839	transcriptional regulator	570	57334	30.53
TTE1840	protein kinase	1677	57334	33.27
TTE1841	hypothetical protein	327	57334	33.33
TTE1842	nicotinamidase-like amidase	747	1487451	34.4
TTE1843	hypothetical protein	426	1487452	39.2
TTE1844	hypothetical protein	630	1487453	36.35
TTE1845	DNA-binding protein	357	1487454	43.7
TTE1848	hypothetical protein	168	57335	32.14
TTE1849	pyruvate-formate lyase-activating enzyme	687	57335	30.57
TTE1850	anaerobic ribonucleoside triphosphate reductase	2079	57335	41.61
TTE1851	Fe2+/Zn2+ uptake regulation proteins	489	1487455	33.13
TTE1853	hypothetical protein	243	1487456	33.74
TTE1854	hypothetical protein	258	57336	32.95
TTE1855	hypothetical protein	732	57336	37.3
TTE1856	ferrous ion uptake system protein FeoB ( GTPase)	1881	57336	35.99
TTE1857	hypothetical protein	576	57336	36.98
TTE1858	ferrous ion uptake system protein FeoB ( GTPase)	2043	57337	41.56
TTE1860	hypothetical protein	243	57337	40.74
TTE1861	hypothetical protein	240	57337	44.58
TTE1862	multi-copper enzyme maturation ABC transporter permease	942	57338	41.61
TTE1863	multidrug ABC transporter ATPase	939	57338	42.39
TTE1864	S-layer protein	1146	57338	42.32
TTE1865	formylmethanofuran dehydrogenase subunit E	510	57339	39.02
TTE1866	hypothetical protein	414	57339	41.79
TTE1867	cobalamin/Fe3+-siderophores ABC transporter ATPase	753	57340	34.66
TTE1868	ABC-type cobalamin/Fe3+-siderophores transport systems, permease components	1065	57340	41.5
TTE1869	ABC-type Fe3+-siderophores transport systems, periplasmic components	1140	1487457	37.98
TTE1870	hypothetical protein	222	1487458	33.33
TTE1871	selenocysteine-specific translation elongation factor	1881	57341	34.45
TTE1872	selenocysteine synthase	1386	57341	38.67
TTE1873	selenophosphate synthase	963	57341	39.46
TTE1874	Fatty acid/phospholipid biosynthesis enzyme	1137	57342	40.99
TTE1875	3-oxoacyl-ACP synthase	1530	57342	40.2
TTE1879	grdE proprotein	1287	57343	38.54
TTE1880	thiol-disulfide isomerase	318	57343	33.33
TTE1881	thioredoxin reductase	927	57343	39.81
TTE1882	GrdX protein	378	57343	31.75
TTE1883	transcriptional regulator	570	1487459	33.16
TTE1884	NAD(FAD)-dependent dehydrogenase	1341	1487460	36.47
TTE1885	biotin synthase	1062	1487461	36.82
TTE1887	ferredoxin 2	471	57344	44.59
TTE1888	hypothetical protein	336	57344	37.5
TTE1889	beta-lactamase superfamily hydrolase	819	57344	36.63
TTE1890	hypothetical protein	354	57344	39.83
TTE1891	MinD family protein	873	57344	39.52
TTE1892	MinD family protein	849	57344	37.93
TTE1893	hypothetical protein	366	57344	37.98
TTE1894	hypothetical protein	369	1487462	42.82
TTE1895	SAM-dependent methyltransferase	639	1487463	34.9
TTE1896	hypothetical protein	372	1487465	37.37
TTE1897	hypothetical protein	366	1487464	36.07
TTE1898	methyltransferase	1077	1487466	38.81
TTE1899	GTPase (dynamin-related)	1758	1487467	30.03
TTE1900	universal stress protein UspA-like nucleotide-binding protein	420	57345	36.43
TTE1901	Kef-type K+ transport systems, membrane components	1113	57345	35.76
TTE1902	hypothetical protein	873	1487468	29.44
TTE1906	MutS-like ATPase	1425	1487469	31.93
TTE1907	major facilitator superfamily permease	1188	57346	35.77
TTE1908	hypothetical protein	426	57346	32.16
TTE1909	hypothetical protein	333	57346	31.83
TTE1910	hypothetical protein	660	57346	30.61
TTE1911	dipeptide/oligopeptide/nickel ABC transporter ATPase	987	57347	38.5
TTE1912	dipeptide/oligopeptide/nickel ABC transporter ATPase	1002	57347	40.32
TTE1913	dipeptide/oligopeptide/nickel ABC transporter permease	933	57347	38.37
TTE1914	dipeptide/oligopeptide/nickel ABC transporter permease	1011	57347	39.17
TTE1915	ABC-type dipeptide/oligopeptide/nickel transport systems, periplasmic components	1656	57347	39.07
TTE1916	cell division protein FtsI/penicillin-binding protein 2	1662	1487470	42.06
TTE1917	sugar-binding periplasmic protein	1287	1487471	35.59
TTE1918	translaldolase	651	1487472	40.86
TTE1919	acetamidase/formamidase	900	57348	41.89
TTE1920	multidrug ABC transporter ATPase	693	57348	33.77
TTE1921	hypothetical protein	702	57348	38.18
TTE1922	amino acid transporter	1440	1487473	44.51
TTE1924	amino acid transporter	1314	1487474	42.39
TTE1925	hypothetical protein	906	57349	37.75
TTE1926	transcriptional regulator	1191	57349	38.62
TTE1927	UDP-glucose 4-epimerase	990	57349	40.2
TTE1928	galactokinase	1173	57349	37.34
TTE1929	galactose-1-phosphate uridylyltransferase	1560	57349	36.15
TTE1930	N-acetyl-beta-hexosaminidase	1725	1487475	35.07			Glyco_hydro_20	GH20
TTE1931	hypothetical protein	2628	57350	31.81
TTE1932	Na+/melibiose symporter and related transporters	1368	57350	33.92
TTE1933	hypothetical protein	783	57350	35.5
TTE1934	alpha-glucosidase	2418	57350	31.8		HGT	Gal_mutarotas_2|Glyco_hydro_31	GH31
TTE1935	hypothetical protein	2070	57350	30.97		HGT
TTE1936	sugar permease	828	57350	32.37		HGT
TTE1937	sugar ABC transporter permease	885	57350	31.64
TTE1938	sugar-binding periplasmic protein	1317	1487476	36.98
TTE1939	glucuronate isomerase	1401	57351	33.83
TTE1940	mannitol-1-phosphate/altronate dehydrogenase	1620	57351	34.69
TTE1941	6-phosphogluconate dehydrogenase	1410	57352	35.11
TTE1942	sugar (pentulose and hexulose) kinase	1485	57352	37.31
TTE1943	lactate dehydrogenase-like protien	1077	57352	37.6
TTE1944	hypothetical protein	1452	57352	34.02
TTE1945	sugar metabolism transcriptional regulator	756	57352	37.43
TTE1946	glyoxylate reductase	975	57353	40
TTE1947	permease	921	57353	35.29
TTE1948	sugar phosphate isomerase/epimerase	915	57354	38.47
TTE1949	sugar phosphate isomerase/epimerase	747	57354	38.69
TTE1950	dehydrogenase and related proteins	1047	57354	38.01
TTE1951	dehydrogenase and related proteins	1089	57354	46.01
TTE1952	transcriptional regulator	996	57354	40.86
TTE1953	hypothetical protein	336	1487477	34.52	HGT
TTE1954	hypothetical protein	228	1487478	31.58
TTE1955	pyruvate-formate lyase-activating enzyme	987	57355	38.1
TTE1956	hypothetical protein	1377	57355	39.94
TTE1957	nucleotidyltransferase	321	57356	29.91
TTE1958	hypothetical protein	402	57356	29.6
TTE1959	hypothetical protein	594	57357	37.37
TTE1960	acyl-CoA synthetase	1488	57357	40.05
TTE1961	transcriptional regulator	939	57357	41.96
TTE1962	hypothetical protein	1452	1487479	34.57
TTE1963	hydrolase	765	57358	41.83
TTE1964	HPr kinase/phosphorylase	918	57358	43.46
TTE1965	biotin-(acetyl-CoA carboxylase) ligase	981	1487480	37.31
TTE1966	excinuclease ABC subunit C	1854	57359	40.61
TTE1967	cell division protein FtsI/penicillin-binding protein 2	1425	57359	42.32
TTE1968	cell division membrane protein	1245	57359	39.2
TTE1969	FHA-domain-containing protein	399	57359	36.34
TTE1970	excinuclease ATPase subunit	2784	57359	43.53
TTE1971	excinuclease ABC subunit B	1989	57359	42.53
TTE1972	2-phosphosulfolactate phosphatase	726	57359	39.67
TTE1973	serine protease	1245	57359	42.09
TTE1974	periplasmic protease	1197	57359	40.77						S41A	64-363	X105S, K131	H63, H65, E158K, H197, H226	MER063531	68-370	5,10e-85
TTE1975	metalloendopeptidase-like membrane protein	1170	57359	42.91						M23B	223-389	H370	H291, D295, H372	MER019263	223-389	5,80e-84
TTE1976	cell division protein	888	57359	38.4
TTE1977	cell division ATPase	687	57359	42.5
TTE1978	regulator of polyketide synthase expression	1056	57359	34.56
TTE1979	ABC-type sugar/spermidine/putrescine/iron/thiamine transport systems, ATPase component	1164	1487481	43.81
TTE1980	hypothetical protein	465	1487482	34.41
TTE1981	diaminopimelate decarboxylase	1338	1487483	39.16
TTE1982	50S ribosomal protein L25	600	1487484	43.67
TTE1983	phosphatase/phosphohexomutase	675	1487485	35.11
TTE1984	hypothetical protein	1437	1487486	33.96
TTE1986	hypothetical protein	309	57360	33.66
TTE1987	hypothetical protein	408	57360	31.86
TTE1988	nucleotidyltransferase	357	57360	33.89
TTE1989	hypothetical protein	507	1487487	33.53
TTE1990	heat shock protein 70	1755	1487488	37.83
TTE1991	2-hydroxyglutaryl-CoA dehydratase	984	1487489	42.58
TTE1992	ATP-dependent Zn protease	1533	1487490	38.42						M41	293-437	E344	H343, H347, D418	MER002602	373-518	8,80e-41
TTE1993	hypothetical protein	699	57361	32.9
TTE1994	hypothetical protein	1500	57361	33.73
TTE1995	hypothetical protein	408	57362	47.06
TTE1996	dihydroxyacetone kinase	639	57362	42.72
TTE1997	dihydroxyacetone kinase subunit DhaK	999	57362	43.24
TTE1998	ATPase	1650	57363	39.15
TTE1999	hypothetical protein	375	57363	39.73
TTE2000	NAD(FAD)-dependent dehydrogenase	1260	57363	40.87
TTE2001	dehydrogenase	1497	57363	41.15
TTE2002	glycerol kinase	1494	57364	43.71
TTE2003	glycerol uptake facilitator and related permeases (major Intrinsic protein family)	729	57364	41.15
TTE2004	glycerol-3-phosphate responsive antiterminator (mRNA-binding)	570	57364	39.82
TTE2005	hypothetical protein	1041	57365	33.05
TTE2006	xylanase/chitin deacetylase	882	57365	39.8
TTE2007	hypothetical protein	561	57366	37.61
TTE2008	hypothetical protein	288	57366	32.64
TTE2009	osmosensitive K+ channel histidine kinase sensor subunit	1098	57367	39.53
TTE2010	K+-transporting ATPase subunit C	582	57367	38.49
TTE2011	potassium-transporting ATPase subunit B	2046	57367	40.91
TTE2012	potassium-transporting ATPase subunit A	1686	57367	37.25
TTE2013	nucleoside-diphosphate-sugar pyrophosphorylase	2337	1487491	37.23
TTE2014	Na+/phosphate symporter	948	1487492	35.97
TTE2015	hypothetical protein	294	1487493	25.85
TTE2016	transposase	1284	1487494	36.21
TTE2017	hypothetical protein	309	1487495	27.18
TTE2018	DNA primase	1077	57368	40.67
TTE2019	hypothetical protein	537	57368	36.87
TTE2020	hypothetical protein	504	1487496	38.69
TTE2022	hypothetical protein	234	57369	31.62
TTE2023	hypothetical protein	345	57369	39.71
TTE2024	hypothetical protein	198	57369	38.38
TTE2025	hypothetical protein	228	57369	41.67
TTE2026	hypothetical protein	237	1487497	44.73
TTE2027	antirestriction protein	852	57370	36.85
TTE2028	hypothetical protein	327	57370	33.94
TTE2029	hypothetical protein	279	57371	29.03
TTE2030	hypothetical protein	240	57371	28.33
TTE2031	DNA repair ATPase	1650	57372	34.06
TTE2032	hypothetical protein	225	57372	28
TTE2033	hypothetical protein	462	57373	32.47
TTE2034	hypothetical protein	393	57373	39.69	HGT
TTE2035	hypothetical protein	1014	57373	41.22
TTE2036	hypothetical protein	162	57373	38.89
TTE2037	nucleic acid-binding protein	411	57374	26.76
TTE2038	hypothetical protein	255	57374	30.2
TTE2040	30S ribosomal protein S1	774	1487498	38.37	HGT
TTE2041	transcriptional regulator	1200	57375	38
TTE2042	conjugal plasmid transfer ATPase	2004	57375	41.67		HGT
TTE2044	hypothetical protein	321	1487499	37.69		HGT
TTE2045	hypothetical protein	906	1487500	40.18	HGT	HGT
TTE2046	transcriptional regulator	384	1487501	36.46
TTE2048	hypothetical protein	549	1487502	35.15
TTE2049	hypothetical protein	225	1487503	35.56
TTE2050	hypothetical protein	345	1487504	36.23	HGT
TTE2051	hypothetical protein	396	1487505	30.56
TTE2052	hypothetical protein	1005	1487506	36.32
TTE2053	single-stranded DNA-binding protein	462	1487507	40.69
TTE2054	helix-turn-helix- domain containing protein	771	57376	36.96
TTE2055	HD-GYP domain-containing protein	552	57376	38.04	HGT
TTE2056	hypothetical protein	441	1487508	34.92
TTE2057	hypothetical protein	186	57377	37.63
TTE2058	hypothetical protein	249	57377	40.16
TTE2059	hypothetical protein	432	57378	35.88
TTE2060	hypothetical protein	939	57378	32.48
TTE2061	hypothetical protein	825	57378	48
TTE2062	hypothetical protein	495	57379	33.13		HGT
TTE2063	hypothetical protein	1011	57379	40.55		HGT
TTE2064	hypothetical protein	375	1487510	40
TTE2065	hypothetical protein	408	1487509	45.59		HGT
TTE2066	hypothetical protein	747	57380	36.01
TTE2067	hypothetical protein	930	57380	34.84
TTE2068	hypothetical protein	852	57380	34.86
TTE2069	transcriptional regulator	1299	57380	36.26
TTE2070	hypothetical protein	174	57380	39.66
TTE2071	hypothetical protein	339	1487512	30.09
TTE2072	hypothetical protein	657	1487511	26.33
TTE2074	hypothetical protein	234	1487513	40.6
TTE2075	ATPase	1230	57381	37.72
TTE2076	septum formation inhibitor-activating ATPase	1485	57381	35.69
TTE2077	hypothetical protein	564	57381	40.96		HGT
TTE2078	parvulin-like peptidyl-prolyl isomerase	795	57381	34.59		HGT
TTE2079	hypothetical protein	255	57381	39.22
TTE2080	hypothetical protein	558	57382	37.63		HGT
TTE2081	transcriptional regulator	1278	57382	35.29		HGT
TTE2082	hypothetical protein	648	1487514	24.85		HGT
TTE2083	hypothetical protein	528	1487515	31.82
TTE2084	hypothetical protein	1785	1487516	42.3
TTE2085	hypothetical protein	192	57383	30.21
TTE2086	hypothetical protein	810	57383	34.94
TTE2087	S-layer protein	1425	1487517	39.93
TTE2088	hypothetical protein	582	1487518	37.29
TTE2090	hypothetical protein	207	57384	35.75
TTE2091	hypothetical protein	570	57384	38.25
TTE2092	metalloendopeptidase-like membrane protein	1716	1487519	39.57			Peptidase_M23|SLT	GH23		M23B	238-367	H349	H270, D274, H351	MER019263	260-388	4,50e-35
TTE2094	hypothetical protein	1071	1487520	46.03
TTE2095	transposase	1698	1487521	33.86
TTE2096	hypothetical protein	954	57385	41.3
TTE2097	hypothetical protein	1923	57385	38.85
TTE2098	hypothetical protein	609	57385	36.95
TTE2099	hypothetical protein	318	57385	34.59
TTE2100	hypothetical protein	339	57386	41.3
TTE2101	hypothetical protein	303	57386	41.58
TTE2103	hypothetical protein	168	1487522	30.95
TTE2104	DNA-directed RNA polymerase sigma subunits (sigma70/sigma32)	798	1487523	36.34
TTE2105	penicillin-binding protein-related factor A, putative recombinase	453	1487524	38.63
TTE2107	hypothetical protein	582	57387	29.55
TTE2108	single-stranded DNA-specific exonuclease	1476	57387	38.21
TTE2109	exonuclease V subunit alpha	2172	57387	39.04		HGT
TTE2111	transcription antiterminator	540	57387	38.15
TTE2112	hypothetical protein	219	1487525	43.38
TTE2114	hypothetical protein	2271	1487526	41.04
TTE2116	membrane-bound metal-dependent hydrolase	579	1487528	23.66		HGT
TTE2117	hypothetical protein	555	1487527	37.66		HGT
TTE2118	hypothetical protein	414	1487529	27.54		HGT
TTE2119	hypothetical protein	444	1487530	22.97	HGT	HGT
TTE2120	hypothetical protein	294	1487531	27.89
TTE2121	hypothetical protein	516	1487532	30.62		HGT
TTE2123	hypothetical protein	288	1487533	32.99
TTE2124	helix-turn-helix- domain containing protein	234	1487534	29.91
TTE2125	transcriptional regulator	435	57388	29.89
TTE2126	hypothetical protein	456	57388	33.33
TTE2127	integrase	1176	57388	32.14
TTE2128	hypothetical protein	1410	1487535	40
TTE2129	Zn-dependent dipeptidase	933	1487536	36.76						M19	3-302		H6, D8, X103E, H170, H191	MER013425	4-301	6,40e-62
TTE2130	serine hydroxymethyltransferase	1242	1487537	39.45
TTE2131	NADH:flavin oxidoreductase	1944	1487538	38.12
TTE2132	bifunctional phosphoribosyl-AMP cyclohydrolase/phosphoribosyl-ATP pyrophosphatase	618	57389	33.5
TTE2133	imidazole glycerol phosphate synthase subunit HisF	762	57389	38.32
TTE2134	1-(5-phosphoribosyl)-5-[(5- phosphoribosylamino)methylideneamino] imidazole-4-carboxamide isomerase	723	57389	34.58
TTE2135	imidazole glycerol phosphate synthase subunit HisH	612	57389	34.48
TTE2136	imidazoleglycerol-phosphate dehydratase	585	57389	35.73
TTE2137	histidinol-phosphate aminotransferase	1056	57389	32.58
TTE2138	histidinol dehydrogenase	1293	57389	36.19
TTE2139	ATP phosphoribosyltransferase	633	57389	34.28
TTE2140	histidyl-tRNA synthetase	1140	57389	35.09
TTE2141	nucleotidyltransferase	330	1487539	35.45
TTE2142	hypothetical protein	906	57390	31.57
TTE2143	hypothetical protein	1389	57390	38.44
TTE2144	multi-copper enzyme maturation ABC transporter permease	708	57390	37.01
TTE2145	multidrug ABC transporter ATPase	978	57390	38.65
TTE2146	cyclic beta 1-2 glucan synthetase	8589	1487540	38.23			Glycoamylase|Glyco_transf_36|GT36_AF|CBM_X|Glyco_transf_36|GT36_AF	GH94|GT84
TTE2147	tRNA and rRNA cytosine-C5-methylase	1383	57391	38.68
TTE2148	dehydrogenase and related proteins	1122	57391	35.92
TTE2151	O-acetylhomoserine sulfhydrylase	1284	57392	42.29
TTE2152	homoserine dehydrogenase	1281	57392	39.5
[truncated: 590 more rows]

## Sheet: C. yonseiensis
			DOOR	HGT analyses			mGenome Subtractor		CAT			MEROPS
Locus_tag	Product	Length	Operon	GC content	Codon	Tetra	hit_vs_tengcongensis	hvalue_vs_tengcongensis	Query-Pfam domains	CAZy Families	EC	family	query start-query end	predicted active site residues	predicted metal ligands	hit name	hit start-hit end	e-value
O163_00005	hypothetical protein	826	720	34.99			TTE0298	0.989
O163_00010	hypothetical protein	1905	719	41.57			TTE2422	0.994
O163_00015	N-acetylmannosamine-6-phosphate 2-epimerase	708	718	37.01			TTE2420	0.877
O163_00020	transcriptional regulator	858	718	33.45			TTE2419	0.94
O163_00025	hypothetical protein	396	718	29.8			TTE0192	0.275
O163_00030	hypothetical protein	480	718	33.96			TTE0193	0.359
O163_00035	hypothetical protein	762	718	38.06			TTE0194	0.277
O163_00040	hypothetical protein	828	718	31.52			TTE0194	0.356
O163_00045	hypothetical protein	717	718	33.33			TTE0306	0.372
O163_00050	hypothetical protein	111	718	27.03			TTE2409	0.833
O163_00055	uracil transporter	1278	717	43.27			TTE2407	0.991
O163_00060	7-keto-8-aminopelargonate synthetase	1233	716	39.98			TTE2406	0.993
O163_00065	L-threonine 3-dehydrogenase	1053	716	42.07			TTE2405	0.997
O163_00070	hypothetical protein	405	715	35.31			TTE2404	0.985
O163_00075	ABC transporter permease	861	714	34.49			TTE2403	0.965
O163_00080	multidrug ABC transporter ATPase	903	714	35.66			TTE2402	0.957
O163_00085	anti-sigma factor	1161	714	34.71			TTE2401	0.922
O163_00090	RNA polymerase sigma factor SigX	501	714	34.13			TTE2400	0.982
O163_00095	permease	942	713	36.52			TTE2399	0.994
O163_00100	SAM-dependent methyltransferase	669	712	40.96			TTE2398	0.987
O163_00110	serine phosphatase	2358	711	37.7			TTE2396	0.991
O163_00115	tRNA(Ile)-lysidine synthetase	1404	711	35.19			TTE2395	0.985
O163_00120	hypoxanthine phosphoribosyltransferase	546	711	39.38			TTE2394	1
O163_00125	cell division protein FtsH	1836	711	44.17			TTE2393	0.998				M41	371-608	E424	H423, H427, D499	MER005466	371-608	1.50e-65
O163_00130	histidine kinase	1389	710	35.21			TTE2392	0.991
O163_00135	formate--tetrahydrofolate ligase	1668	710	42.63			TTE2391	0.998
O163_00140	hypothetical protein	366	710	40.98			TTE2390	1
O163_00145	methylmalonyl-CoA mutase	1680	710	43.63			TTE2389	0.986
O163_00150	methylmalonyl-CoA mutase	408	710	47.3			TTE2388	1
O163_00155	GTPase	945	710	41.48			TTE2387	0.994
O163_00160	hypothetical protein	402	710	45.27			TTE2386	0.977
O163_00165	methylmalonyl-CoA carboxyltransferase	1551	710	44.17			TTE2385	0.998
O163_00170	hypothetical protein	258	710	39.92			TTE2384	1
O163_00175	carboxylesterase	369	710	40.65			TTE2383	0.975
O163_00180	membrane protein	531	710	44.26			TTE2382	0.989
O163_00185	pantothenate kinase	768	710	42.58			TTE2381	0.984
O163_00190	germination protein	1110	709	37.39			TTE2380	0.986
O163_00195	spore germination protein KA	1536	708	40.76			TTE2379	0.998
O163_00200	germination protein	1200	708	37.75			TTE2378	0.993
O163_00205	hypothetical protein	228	708	32.02			TTE2377	0.973
O163_00210	transcriptional regulator	525	708	38.67			TTE2376	1
O163_00215	shikimate/quinate 5-dehydrogenase	930	708	38.82			TTE2375	0.993
O163_00220	shikimate 5-dehydrogenase	1095	708	41.19			TTE2374	0.992
O163_00225	transcription elongation factor GreA	474	707	39.03			TTE2373	1
O163_00230	lysyl-tRNA synthetase	1500	707	38.8			TTE2372	0.994
O163_00235	GTP cyclohydrolase I	567	707	41.45			TTE2371	0.989
O163_00240	dihydropteroate synthase	813	707	40.47			TTE2370	0.993
O163_00245	2-amino-4-hydroxy-6- hydroxymethyldihydropteridine pyrophosphokinase	501	707	37.52			TTE2369	0.988
O163_00250	6-pyruvoyl tetrahydropterin synthase	369	707	37.4			TTE2368	0.984
O163_00255	XRE family transcriptional regulator	690	707	35.94			TTE2367	0.983
O163_00260	cell wall hydrolase/autolysin	855	706	37.19			TTE2366	0.908
O163_00265	hypothetical protein	651	705	39.02			TTE2365	0.963
O163_00270	XRE family transcriptional regulator	939	704	31.31			TTE2360	0.814
O163_00280	hypothetical protein	366	580	36.89			TTE1897	0.983
O163_00285	type 11 methyltransferase	639	579	35.21			TTE1895	1
O163_00290	hypothetical protein	366	578	42.9			TTE1894	0.959
O163_00295	dinitrogenase iron-molybdenum cofactor biosynthesis protein	366	577	38.52			TTE1893	0.983
O163_00300	(4Fe-4S)-binding protein	849	577	37.46			TTE1892	0.975
O163_00305	(4Fe-4S)-binding protein	873	577	38.03			TTE1891	0.907
O163_00310	nitrogenase iron-molybdenum cofactor protein	354	577	40.11			TTE1890	0.838
O163_00315	beta-lactamase	819	577	35.65			TTE1889	0.794
O163_00320	dinitrogenase iron-molybdenum cofactor biosynthesis protein	336	577	35.42			TTE1888	0.784
O163_00325	ferredoxin	408	577	44.36			TTE1887	0.732
O163_00330	biotin synthase	1062	576	36.53			TTE1885	0.98
O163_00335	FAD-dependent pyridine nucleotide-disulfide oxidoreductase	1341	575	36.39			TTE1884	0.993
O163_00340	selenium metabolism protein YedF	570	575	32.81			TTE1883	0.989
O163_00345	hypothetical protein	126	575	40.48				0
O163_00350	hypothetical protein	378	575	33.07			TTE1882	0.944
O163_00355	thioredoxin reductase	927	575	39.59			TTE1881	0.997
O163_00360	thioredoxin	315	575	33.33			TTE1880	0.981
O163_00365	beta-aspartyl peptidase	1287	575	38.54			TTE1879	1
O163_00370	glycine/sarcosine/betaine reductase complex protein A	126	575	40.48				0
O163_00375	glycine/sarcosine/betaine reductase complex protein A	324	575	41.98			TTE0651	0.215
O163_00380	beta-aspartate methyltransferase	1041	575	41.31				0
O163_00385	glycine reductase complex protein B subunit gamma	231	575	39.83				0
O163_00390	glycine/sarcosine/betaine reductase complex protein C subunit beta	1581	575	40.48			TTE1875	0.966
O163_00395	glycine/sarcosine/betaine reductase complex protein C subunit alpha	1137	575	40.46			TTE1874	0.987
O163_00400	segregation protein A	963	575	40.29			TTE1873	0.978
O163_00405	selenocysteine synthase	1386	575	38.82			TTE1872	0.98
O163_00410	translation elongation factor	1881	575	34.5			TTE1871	0.986
O163_00420	hypothetical protein	222	574	33.33			TTE1870	0.932
O163_00425	hypothetical protein	1143	574	37.88			TTE1869	0.976
O163_00430	iron ABC transporter permease	1065	574	41.6			TTE1868	0.989
O163_00435	ABC transporter	753	574	34.93			TTE1867	0.992
O163_00440	hypothetical protein	414	574	41.06			TTE1866	0.978
O163_00450	hypothetical protein	1146	573	42.06			TTE1864	0.99
O163_00455	ABC transporter	939	573	42.39			TTE1863	0.978
O163_00460	ABC transporter permease	942	573	41.61			TTE1862	1
O163_00465	iron transporter FeoA	240	573	44.58			TTE1861	0.975
O163_00470	iron transporter FeoA	243	573	41.15			TTE1860	0.95
O163_00475	iron transporter	2043	573	41.9			TTE1858	0.985
O163_00480	hypothetical protein	108	573	39.81				0
O163_00485	FeoA domain family protein	576	573	37.15			TTE1857	0.974
O163_00490	iron transporter	1881	573	36.79			TTE1856	0.931
O163_00495	hypothetical protein	756	573	37.57			TTE1855	0.888
O163_00500	hypothetical protein	216	573	34.26			TTE1854	0.958
O163_00505	hypothetical protein	243	573	34.16			TTE1853	0.988
O163_00510	plasmid stabilization protein	258	573	32.56			TTE2611	0.4
O163_00515	Fur family transcriptional regulator	489	572	32.92			TTE1851	0.951
O163_00520	ribonucleoside triphosphate reductase	2079	571	40.07			TTE1850	0.983
O163_00530	hypothetical protein	180	570	32.78			TTE1848	0.898
O163_00540	membrane protein	630	569	35.4			TTE1844	0.976
O163_00545	thioesterase	426	568	39.2			TTE1843	0.979
O163_00550	nicotinamidase	747	568	34.54			TTE1842	1
O163_00555	hypothetical protein	771	567	32.94				0
O163_00560	hypothetical protein	1047	566	33.24			TTE2491	0.204
O163_00565	hypothetical protein	327	565	33.64			TTE1841	0.991
O163_00570	2-octaprenylphenol hydroxylase	1677	565	33.15			TTE1840	0.986
O163_00575	AcrR family transcriptional regulator	570	565	30.53			TTE1839	0.989
O163_00580	alpha/beta hydrolase	864	565	32.99			TTE1838	0.983
O163_00585	hypothetical protein	171	564	39.77			TTE1837	1
O163_00590	UDP-N-acetylenolpyruvoylglucosamine reductase	909	563	39.16			TTE1836	0.987
O163_00595	histidinol phosphatase	732	563	39.89			TTE1835	0.934
O163_00600	glmZ(sRNA)-inactivating NTPase	855	563	35.79			TTE1834	0.986
O163_00605	hypothetical protein	957	563	40.33			TTE1833	0.991
O163_00610	glycosidase	1575	562	39.24			TTE1832	0.985
O163_00615	sugar ABC transporter	1251	562	42.53			TTE1831	0.995
O163_00625	sugar ABC transporter permease	894	561	39.71			TTE1829	0.973
O163_00630	hypothetical protein	993	561	36.35			TTE1828	1
O163_00635	hypothetical protein	1068	561	39.14			TTE1827	0.994
O163_00645	cyclomaltodextrinase	1725	560	38.9			TTE1825	1
O163_00650	hypothetical protein	201	560	31.84			TTE1824	1
O163_00655	sporulation protein	957	559	34.9			TTE1821	1
O163_00660	phosphate ABC transporter permease	267	559	39.33			TTE1820	1
O163_00665	histidine kinase	1308	559	39.98			TTE1819	1
O163_00670	DNA polymerase III subunit alpha	3447	559	40.35			TTE1818	0.999
O163_00675	hypothetical protein	198	559	36.87			TTE1817	1
O163_00680	6-phosphofructokinase	966	559	41.1			TTE1816	1
O163_00685	pyruvate kinase	1752	559	41.84			TTE1815	1
O163_00690	thioesterase	417	559	38.61			TTE1814	1
O163_00695	glucoamylase	2112	558	39.91			TTE1813	0.999	Glucodextran_N|Glyco_hydro_15	GH15	3.2.1.3
O163_00700	RNA methyltransferase	1359	558	37.6			TTE1812	0.998
O163_00705	multidrug transporter MatE	1350	557	39.85			TTE1811	1
O163_00710	hypothetical protein	903	556	33.44			TTE1810	1
O163_00715	alpha/beta hydrolase	777	556	40.41			TTE1809	0.996				S09X	2-239	S113, D203, H233		MER031565	10-241	2.20e-16
O163_00720	peptidase T	1230	555	38.05			TTE1808	0.995				M20B	14-391	D80, E175	H78, X141D, E176, D198, H380	MER105435	40-415	1.40e-125
O163_00725	nitroreductase	501	555	37.92			TTE1807	1
O163_00730	glucose-6-phosphate isomerase	1356	554	38.5			TTE1806	0.998
O163_00735	alpha-glucan phosphorylase	1623	553	41.22			TTE1805	0.991
O163_00740	5,10-methylenetetrahydrofolate reductase	906	552	39.18			TTE1804	0.993
O163_00745	homocysteine methyltransferase	2412	552	40.38			TTE1803	0.995
O163_00750	prolyl-tRNA synthetase	462	552	37.01			TTE1802	1
O163_00755	CotJC	573	551	42.06			TTE1801	1
O163_00760	protein CotJB	258	551	41.47			TTE1800	1
O163_00765	hypothetical protein	183	551	34.97			TTE1799	1
O163_00770	glutaconyl-CoA decarboxylase subunit beta	1128	551	40.87			TTE1798	1
O163_00775	hypothetical protein	150	551	34.67				0
O163_00780	RNA methyltransferase	1353	550	38.21			TTE1797	0.996
O163_00785	peptidase	975	550	42.15			TTE1796	0.988				S58	8-309	I8S/T		MER164925	247-547	8.90e-87
O163_00790	LemA family protein	546	550	38.28			TTE1795	1
O163_00795	heat shock protein HtpX	900	550	40.56			TTE1794	0.99				M48B	85-294	E147	H146, H150, E227	MER006293	79-288	2.60e-33
O163_00800	patatin	1191	550	34.26			TTE1792	0.664
O163_00805	alkylhydroperoxidase	576	550	38.19			TTE1791	1
O163_00810	hypothetical protein	129	550	42.64				0
O163_00815	dehydrogenase	807	549	34.7			TTE1790	0.993
O163_00820	HIRAN domain-containing protein	366	549	33.88			TTE1785	1
O163_00825	ATPase AAA	1323	549	40.21			TTE1784	1
O163_00830	hypothetical protein	132	548	34.09				0
O163_00835	phosphoenolpyruvate carboxykinase	1566	548	38.7			TTE1783	1
O163_00840	zinc finger protein	210	547	31.43			TTE1782	0.985
O163_00845	ADP-ribose pyrophosphatase	465	546	36.13			TTE1781	1
O163_00850	pseudouridylate synthase	858	545	37.3			TTE1780	0.937
O163_00855	iron-sulfur protein	834	544	37.05			TTE1779	1
O163_00860	ATPase AAA	1644	543	36.01			TTE1778	0.993
O163_00865	methyl-accepting chemotaxis protein	1536	542	37.11			TTE1777	0.982
O163_00870	radical SAM protein	1353	541	36.51			TTE1776	0.978
O163_00875	iron dependent repressor	663	541	36.5			TTE1775	0.995
O163_00880	ferredoxin	228	541	39.47			TTE1774	0.973
O163_00885	small acid-soluble spore protein alpha/beta type	231	541	39.83			TTE1773	1
O163_00890	ATP-dependent protease	2361	540	38.71			TTE1771	0.975				S16	492-769	S650, K693		MER079343	482-758	8.60e-65
O163_00895	hypothetical protein	1122	540	36.01			TTE1770	0.963
O163_00900	endonuclease III	642	540	38.16			TTE1769	0.995
O163_00905	VanW family protein	1482	540	40.76			TTE1768	0.992
O163_00910	transcriptional regulator	414	539	39.13			TTE1767	1
O163_00915	haloacid dehalogenase	822	538	37.35			TTE1766	0.989
O163_00920	acylphosphatase	273	538	43.96			TTE1765	0.989				M22	11-87		F87H, F87H	MER182077	11-87	1.00e-19
O163_00925	RNA polymerase sigma-54 subunit RpoN	1356	538	39.31			TTE1764	0.978
O163_00930	central glycolytic genes regulator	1023	538	39.98			TTE1763	0.994
O163_00935	glyceraldehyde-3-phosphate dehydrogenase	1008	538	41.67			TTE1762	1
O163_00940	phosphoglycerate kinase	1185	538	40.76			TTE1761	0.99
O163_00945	triosephosphate isomerase	747	538	40.16			TTE1760	0.996
O163_00950	enolase	1290	538	40.85			TTE1759	0.986
O163_00955	preprotein translocase subunit SecG	240	538	37.5			TTE1758	0.987
O163_00960	deoxyguanosinetriphosphate triphosphohydrolase	1020	538	40.2			TTE1757	0.997
O163_00965	DNA primase	1803	538	35.5			TTE1756	0.985
O163_00970	RNA polymerase sigma factor RpoD	1119	538	41.2			TTE1755	0.995
O163_00990	purine nucleoside phosphorylase	699	537	41.77			TTE1752	0.996
O163_00995	mannose-6-phosphate isomerase	960	537	39.38			TTE1751	1
O163_01000	hypothetical protein	741	536	37.38			TTE1750	1
O163_01015	spermidine synthase	894	535	38.48			TTE1748	0.993
O163_01020	glycoside hydrolase	1086	534	39.5			TTE1747	1	Glyco_hydro_18	GH18
O163_01025	diguanylate cyclase	1395	534	41.51			TTE1746	1				M20A	7-462	D85, E148	H83, D114, E149, D172, H437	MER122071	9-451	8.90e-87
O163_01035	reverse gyrase	3348	533	36.41			TTE1745	0.998
O163_01040	prolipoprotein diacylglyceryl transferase	774	532	40.18			TTE1744	1
O163_01045	diguanylate cyclase	471	532	35.24			TTE1743	1
O163_01050	nitrogen-fixing protein NifU	222	532	39.64			TTE1742	0.986
O163_01055	hypothetical protein	177	532	36.72			TTE1741	1
O163_01065	cold-shock protein	201	531	45.27			TTE1738	1
O163_01070	molecular chaperone Hsp33	885	531	40.79			TTE1737	0.993
O163_01100	hypothetical protein	339	530	40.12			TTE2235	0.795
O163_01105	thiamine-phosphate pyrophosphorylase	642	530	38.79			TTE2233	0.634
O163_01110	hypothetical protein	213	530	40.38			TTE2232	0.7
O163_01115	thiW protein	486	530	36.83			TTE1731	1
O163_01120	purine-cytosine permease	1179	530	31.89			TTE1730	1
O163_01125	hypothetical protein	1479	529	34.82			TTE0402	0.986
O163_01130	rubrerythrin	522	529	39.85			TTE0487	0.983
O163_01150	hypothetical protein	2448	528	37.13			TTE0486	0.987
O163_01155	hypothetical protein	456	527	32.46			TTE0485	1
O163_01160	sporulation protein YyaC	525	526	37.33			TTE0484	0.994
O163_01165	sporulation protein	1455	525	39.38			TTE0483	0.992
O163_01170	histidine kinase	1407	525	38.73			TTE0482	0.992
O163_01175	PhoP family transcriptional regulator	678	525	38.94			TTE0481	0.996
O163_01180	catabolite control protein A	1014	525	40.53			TTE0480	1
O163_01185	hypothetical protein	156	525	28.85			TTE0479	1
O163_01190	haloacid dehalogenase	825	525	38.91			TTE0477	1
O163_01195	membrane protein	675	524	38.67			TTE0476	1
O163_01200	hypothetical protein	384	524	34.38			TTE0475	1
O163_01205	SAM-dependent methyltransferase	792	524	40.15			TTE0474	0.996
O163_01210	aconitate hydratase	1926	523	43.04			TTE0473	0.997
O163_01220	transcription antitermination protein BlgG	825	522	37.21			TTE0303	0.241
O163_01225	PTS sugar transporter subunit IIA	507	522	39.45			TTE0469	0.976
O163_01230	PTS acetylglucosamine transporter subunit IIB	1392	522	40.73			TTE0468	0.965
O163_01235	hypothetical protein	948	521	38.08			TTE0466	0.997
O163_01240	methyl-accepting chemotaxis protein	1647	521	35.4			TTE0465	0.987
O163_01245	pyrimidine-nucleoside phosphorylase	1296	520	40.28			TTE0464	0.991
O163_01250	phosphopentomutase	1182	520	42.55			TTE0463	0.998
O163_01255	cytidine deaminase	408	520	41.42			TTE0462	0.985
O163_01260	GntR family transcriptional regulator	726	520	39.81			TTE0461	0.988
O163_01265	hypothetical protein	1245	520	34.78				0
O163_01270	branched-chain amino acid ABC transporter permease	885	520	39.66			TTE0460	0.422
O163_01275	sugar ABC transporter permease	1092	520	35.53			TTE0459	0.358
O163_01280	heme ABC transporter ATP-binding protein	1527	520	38.05			TTE0458	0.472
O163_01285	membrane protein	1098	520	40.35			TTE0457	0.4
O163_01290	methenyltetrahydrofolate cyclohydrolase	717	519	37.52			TTE0456	0.971
O163_01295	hypothetical protein	174	518	31.61			TTE0455	0.877
O163_01300	DNA polymerase subunit beta	432	517	33.56			TTE0452	0.993
O163_01305	imidazolonepropionase	1248	517	39.34			TTE0451	0.993				M38	65-379		H76, H78	MER033186	76-392	1.50e-67
O163_01310	glutamate formiminotransferase	897	517	37.57			TTE0450	0.993
O163_01315	urocanate hydratase	1650	517	44.97			TTE0449	0.993
O163_01320	methyl-accepting chemotaxis protein	1980	516	39.49			TTE0448	0.992
O163_01325	hypothetical protein	264	516	39.77			TTE0447	0.828
O163_01330	hypothetical protein	129	516	35.66			TTE1720	0.429
O163_01335	amino acid ABC transporter permease	1539	515	38.08			TTE0446	1
O163_01345	hypothetical protein	1089	514	35.63			TTE0444	0.997
O163_01350	hypothetical protein	129	513	34.88				0
O163_01355	aminopeptidase	984	512	40.75			TTE0443	0.994				M42	3-326	D65, E194	H63, D165, E195, D217, H303	MER004410	2-341	2.90e-83
O163_01360	aminopeptidase	1020	512	38.92			TTE0442	0.991				M42	2-337	D62, E198	H60, D170, E199, E221, H309	MER004410	6-346	7.70e-69
O163_01365	peptidase M42	1041	512	40.83			TTE0441	1				M42	1-330	D66, E206	H64, D174, E207, D229, H311	MER005472	3-326	3.20e-61
O163_01375	hypothetical protein	1080	511	34.26			TTE0439	0.983
O163_01380	transcriptional regulator	357	511	33.89			TTE0438	1
O163_01385	hypothetical protein	591	511	32.32			TTE0437	1
O163_01390	multidrug ABC transporter ATPase	795	511	32.45			TTE0436	1
O163_01395	hypothetical protein	192	510	35.94				0
O163_01400	hypothetical protein	513	510	27.29			TTE0435	0.947
O163_01405	hypothetical protein	726	510	30.03			TTE0434	1
O163_01410	hypothetical protein	1092	510	32.6		HGT	TTE0433	0.884
O163_01415	hypothetical protein	468	509	36.54		HGT	TTE0432	1
O163_01420	hypothetical protein	744	508	30.65		HGT	TTE0431	0.996
O163_01425	hypothetical protein	210	507	34.76			TTE0430	1
O163_01430	hypothetical protein	195	506	27.69			TTE0429	0.984
O163_01435	hypothetical protein	369	506	29		HGT	TTE0428	1
O163_01440	hypothetical protein	639	506	34.9		HGT	TTE0427	0.995
O163_01445	hypothetical protein	585	505	34.02		HGT	TTE0426	1
O163_01450	hypothetical protein	123	504	26.83				0
O163_01455	hypothetical protein	702	503	36.04			TTE0425	0.996
O163_01460	copper amine oxidase	645	502	33.18			TTE0424	0.995
O163_01465	hypothetical protein	673	262	35.22			TTE0402	0.982
O163_01470	multidrug ABC transporter ATPase	1815	262	38.13			TTE0835	0.995
O163_01475	multidrug ABC transporter ATPase	1749	262	35.73			TTE0836	1
O163_01480	peptidase	1179	263	40.8			TTE0837	0.995				M38	4-362	D287	H63, H65, E158K, H197, H226	MER001495	11-359	2.40e-76
O163_01485	transcriptional regulator	1434	264	37.87			TTE0839	1
O163_01490	hypothetical protein	390	265	37.44			TTE0840	0.992
O163_01495	metalloendopeptidase	954	265	39.31			TTE0841	0.946				M23B	154-313	H295	H216, D220, H297	MER158191	148-307	3.20e-40
O163_01500	hypothetical protein	336	266	33.93			TTE0842	1
O163_01505	hypothetical protein	219	266	47.49			TTE0843	1
O163_01510	hypothetical protein	141	266	33.33				0
O163_01515	histidine ammonia-lyase	1527	266	42.11			TTE0844	0.996
O163_01525	hypothetical protein	1149	267	40.91			TTE0847	0.99
O163_01530	ABC transporter	723	268	37.62			TTE0848	0.992
O163_01535	hypothetical protein	1710	268	35.09			TTE0849	0.998
O163_01540	serine protease ClpP	918	268	39.65			TTE0850	1				S49	70-256	S123K		MER142206	75-261	1.30e-64
O163_01545	hypothetical protein	108	268	26.85				0
O163_01550	hypothetical protein	897	268	33			TTE0851	1
O163_01560	prevent-host-death protein	369	269	30.89			TTE0858	0.992
O163_01565	plasmid stabilization protein	264	269	33.71			TTE0859	1
O163_01570	hypothetical protein	555	269	41.44			TTE0860	1
O163_01575	propeptide PepSY amd peptidase M4	2109	270	36.13			TTE0861	0.999
O163_01580	glycoside hydrolase	924	270	38.85			TTE0862	0.997	Glyco_hydro_18	GH18
O163_01585	hypothetical protein	282	271	31.56			TTE0863	1
O163_01590	phage-shock protein	408	271	38.73			TTE0864	1
O163_01595	polysaccharide deacetylase	975	272	36.21			TTE0866	1
O163_01600	amino acid permease	1326	272	37.71			TTE2536	0.209
O163_01605	hypothetical protein	522	273	32.95			TTE0867	0.936
O163_01610	hypothetical protein	294	274	37.07			TTE0868	0.99
O163_01615	carbon starvation protein CstA	1797	274	41.57			TTE0869	0.987
O163_01620	LytTR family transcriptional regulator	738	274	36.31			TTE0870	0.992
O163_01625	histidine kinase	1740	274	38.05			TTE0871	0.993
O163_01630	DNA-directed RNA polymerase subunit sigma	576	275	37.15			TTE0872	0.99
O163_01635	hypothetical protein	798	275	34.71			TTE0873	0.996
O163_01640	DNA polymerase I	2691	275	37.64			TTE0874	0.962
O163_01645	dephospho-CoA kinase	606	275	35.81			TTE0875	1
O163_01650	lytic transglycosylase	558	275	36.02			TTE0876	0.989	SLT	GH23
O163_01655	nicotinate phosphoribosyltransferase	1074	275	41.71			TTE0877	0.961
O163_01660	peptide ABC transporter substrate-binding protein	1587	275	35.41			TTE0878	0.992
O163_01670	hydrolase	921	276	41.8			TTE0880	0.997				C40	188-305	C212, H264		MER004035	70-185	1.50e-27
O163_01675	GTP-binding protein	1821	276	40.09			TTE0882	0.987
O163_01685	hypothetical protein	756	277	33.99			TTE0884	1
O163_01690	hypothetical protein	369	277	43.36			TTE0885	0.984
O163_01695	anti-sigma regulatory factor	417	277	41.97			TTE0886	1
O163_01700	ferredoxin	1296	277	39.04			TTE0887	0.998
O163_01705	AraC family transcriptional regulator	336	277	38.39			TTE0888	0.991
O163_01710	phosphoesterase	708	277	35.31			TTE0889	0.975
O163_01715	NADH dehydrogenase	510	277	40			TTE0890	0.994
O163_01720	histidine kinase	549	277	36.43			TTE0891	1
O163_01725	ferredoxin	366	277	41.26			TTE0892	1
O163_01730	NADH dehydrogenase	1791	277	44.22			TTE0893	0.998
O163_01735	ferredoxin	1746	277	43.13			TTE0894	0.995
O163_01740	hypothetical protein	249	277	35.74			TTE0895	0.988
O163_01745	septum formation protein Maf	615	277	37.56			TTE0896	0.995
O163_01750	hypothetical protein	702	277	38.03			TTE0897	0.996
O163_01755	rod shape-determining protein Mbl	1020	277	44.51			TTE0898	1
O163_01765	rod shape-determining protein MreD	513	278	35.67			TTE0900	1
O163_01770	penicillin-binding protein 2	2301	278	41.81			TTE0901	0.997
O163_01775	septation inhibitor protein	645	278	38.14			TTE0902	1
O163_01780	septum site-determining protein MinD	795	278	41.01			TTE0903	1
O163_01785	cell division topological specificity factor MinE	276	278	37.68			TTE0904	1
O163_01790	rod shape-determining protein RodA	1098	278	39.34			TTE0905	0.997
O163_01795	methylglyoxal synthase	390	278	42.31			TTE0906	1
O163_01800	metalloendopeptidase	720	278	37.78			TTE0907	1				M23B	63-237	H210	H131, D135, H212	MER019261	63-237	2.00e-101
O163_01805	peptidase	837	278	34.05			TTE0908	1				M50B	28-240	E36	H35, H39, D126	MER004466	47-251	4.60e-19
O163_01815	hypothetical protein	654	279	36.7			TTE0910	0.995
O163_01820	ribonuclease G	1419	279	36.15			TTE0911	0.998
O163_01825	hypothetical protein	351	279	41.6			TTE0912	1
O163_01830	50S ribosomal protein L21	315	279	39.37			TTE0913	1
O163_01835	hypothetical protein	327	279	38.84			TTE0914	1
O163_01840	50S ribosomal protein L27	288	279	43.06			TTE0915	1
O163_01845	hypothetical protein	240	279	36.25			TTE0916	0.975
O163_01850	GTPase	1275	279	41.33			TTE0917	1
O163_01855	nicotinic acid mononucleotide adenylyltransferase	630	279	39.21			TTE0918	0.99
O163_01860	phosphohydrolase	597	279	38.36			TTE0919	0.995
O163_01865	transcriptional regulator	1176	279	39.71			TTE0920	1
O163_01870	iojap family protein	354	279	39.83			TTE0921	0.992
O163_01875	hypothetical protein	651	279	38.4			TTE0922	1
O163_01880	NADP transhydrogenase subunit alpha	1101	280	41.14			TTE0923	0.989
O163_01885	methionine synthase	1653	280	41.56			TTE0924	0.987
O163_01890	serine-type D-Ala-D-Ala carboxypeptidase	1254	281	38.44			TTE0925	0.993				S11	27-372	M56S, A59K, L111S		MER025203	37-373	1.70e-79
O163_01895	transporter	591	282	37.73			TTE0926	1
O163_01905	low temperature requirement C protein	480	283	38.54			TTE0928	0.969
O163_01910	glutamyl-tRNA synthetase	1446	284	41.49			TTE0929	0.998
O163_01915	SatD	633	284	43.13			TTE0930	0.995
O163_01920	hypothetical protein	714	284	35.57			TTE0931	0.962
O163_01935	ferredoxin	225	285	46.22			TTE0932	1
O163_01940	branched-chain amino acid aminotransferase	876	285	38.24			TTE0933	0.997
O163_01945	metal-dependent hydrolase	1257	285	36.91			TTE0934	0.99
O163_01950	hypothetical protein	234	285	36.75			TTE0935	1
O163_01955	sporulation protein Spo0E	240	285	35			TTE0936	0.987
O163_01960	hypothetical protein	495	286	42.22			TTE0937	0.994
O163_01965	hydrolase	705	286	35.18			TTE0938	0.47
O163_01970	beta-lactamase	723	286	39.14			TTE0940	0.95
O163_01975	metallo-beta-lactamase	2280	286	36.89			TTE0941	0.991
O163_01980	DNA polymerase III subunit delta	1017	286	36.97			TTE0942	0.991
O163_01985	30S ribosomal protein S20	282	287	35.82			TTE0943	0.989
O163_01990	membrane protein	330	288	43.64			TTE0945	0.991
O163_02000	stage II sporulation protein P	1161	289	39.28			TTE0947	0.992
O163_02010	glycosyl transferase	1125	290	37.96			TTE0949	0.987
O163_02015	hypothetical protein	231	290	33.33			TTE0950	1
O163_02020	GTP-binding protein LepA	1812	290	42.33			TTE0951	0.998
O163_02025	coproporphyrinogen III oxidase	1128	290	36.79			TTE0952	0.861
O163_02030	HrcA family transcriptional regulator	1032	290	37.5			TTE0953	0.991
O163_02035	heat shock protein GrpE	615	290	36.59			TTE0954	0.99
O163_02040	molecular chaperone DnaK	1821	290	43.27			TTE0955	1
O163_02045	molecular chaperone DnaJ	1155	290	44.33			TTE0956	0.992
O163_02055	16S rRNA methyltransferase	774	291	36.43			TTE0958	0.926
O163_02060	ferritin	522	291	35.25			TTE0959	0.983
O163_02065	hypothetical protein	114	292	28.95			TTE0960	0.973
O163_02080	hypothetical protein	132	293	34.09				0
O163_02090	hypothetical protein	2916	294	34.43			TTE0166	0.084
O163_02095	hypothetical protein	345	294	37.97			TTE0116	0.237
O163_02100	hypothetical protein	591	294	35.53			TTE0116	0.249
O163_02105	hypothetical protein	2181	294	36.68			TTE0524	0.066
O163_02110	copper amine oxidase	1368	295	35.38			TTE2668	0.064
O163_02115	hypothetical protein	1572	295	33.21			TTE2409	0.275
O163_02120	hypothetical protein	1317	296	35.38			TTE2603	0.653
O163_02125	copper amine oxidase	2172	297	39.32			TTE2606	0.979
O163_02130	nucleotide-binding protein	417	297	31.89			TTE2607	0.913
O163_02135	prevent-host-death protein	273	297	32.97			TTE2608	0.978
O163_02140	CTP synthetase	1602	297	40.07			TTE2609	0.983
O163_02145	histidinol phosphatase	819	298	35.04			TTE2610	0.974
O163_02150	hypothetical protein	261	299	25.29			TTE2611	1
O163_02155	hypothetical protein	276	299	30.07			TTE2612	1
O163_02160	3-phosphoglycerate dehydrogenase	1602	299	37.7			TTE2613	0.993
O163_02165	septum site-determining protein	1086	299	37.85			TTE2614	0.97
O163_02170	hypothetical protein	1503	300	38.46			TTE0824	0.194				S08A	122-420	D151, H198, N309, >S		MER016986	108-391	4.10e-55
O163_02175	hypothetical protein	90	300	33.33				0
O163_02180	glycerate kinase	1134	301	39.07			TTE2616	0.95
O163_02185	carboxyl-terminal protease	1362	301	37.81			TTE2617	0.985				S41A	44-351	I132S, G157K		MER174200	206-519	1.20e-73
O163_02190	homoserine kinase	939	301	39.51			TTE2618	0.968
O163_02195	threonine synthase	1056	301	43.09			TTE2619	0.992
O163_02200	homoserine dehydrogenase	1257	301	39.06			TTE2620	1
O163_02205	hypothetical protein	441	301	40.14			TTE2621	0.993
O163_02210	hypothetical protein	294	302	29.59			TTE2622	0.99
O163_02215	amino acid permease	1428	302	41.11			TTE2623	1
O163_02220	beta-lactamase	780	303	38.21			TTE2624	1
O163_02225	NADH:flavin oxidoreductase	1923	304	42.54			TTE2625	0.997
O163_02230	glycosidase	933	304	42.12			TTE2626	1	DUF377	GH130
O163_02235	hypothetical protein	549	304	34.97			TTE2627	1
O163_02240	metal-dependent hydrolase	633	304	40.28			TTE2628	0.962
O163_02245	DMT family permease	897	304	39.58			TTE2629	0.98
O163_02250	tRNA (guanine-N2)-dimethyltransferase	633	304	37.6			TTE2630	0.986
O163_02255	CRISPR-associated protein Cas2	264	304	26.14			TTE2657	0.655
O163_02260	CRISPR-associated protein Cas1	993	304	30.41			TTE2658	0.621
O163_02265	CRISPR-associated protein Cas4	498	304	36.14			TTE2659	0.485
O163_02270	transposase ISL3	1182	305	31.81				0
O163_02280	holin	339	721	31.86			TTE2423	0.973
O163_02285	N-acetylmuramoyl-L-alanine amidase	660	721	36.21			TTE2424	0.986
O163_02290	histidine kinase	531	722	40.11			TTE2425	0.892
O163_02295	adenosylcobinamide kinase	579	723	35.92			TTE2426	0.969
O163_02300	dehydrogenase	996	724	38.45			TTE2427	0.973
O163_02305	zinc chelation protein SecC	1323	725	28.5			TTE2428	0.977
O163_02310	tRNA synthetase subunit beta	705	726	36.45			TTE2429	0.974
O163_02315	competence protein ComE	927	727	38.19			TTE2430	0.98
O163_02320	pyruvate kinase	228	727	32.02			TTE2431	0.973
O163_02340	aminotransferase	1167	728	36.85			TTE2440	0.99
O163_02345	AsnC family transcriptional regulator	489	728	34.76			TTE2441	0.654
O163_02350	hypothetical protein	141	729	26.24				0
O163_02355	nucleotidyltransferase	336	730	30.36			TTE0244	0.387
O163_02360	exopolyphosphatase	906	731	35.1			TTE2442	0.987
O163_02365	RNA-binding protein S1	414	731	35.99			TTE2443	1
O163_02370	Septum formation initiator	327	731	35.78			TTE2445	0.907
O163_02380	inorganic pyrophosphatase	1620	732	38.52			TTE2447	0.998
O163_02390	ABC transporter substrate-binding protein	657	733	35.92			TTE2449	0.977
O163_02395	spore coat protein	297	733	39.06			TTE2450	1
O163_02400	sporulation protein	984	733	38.82			TTE2451	0.979
O163_02405	hypothetical protein	255	733	39.22			TTE2452	0.988
O163_02410	transcriptional regulator	276	733	42.03			TTE2453	0.989
O163_02415	nucleotide pyrophosphohydrolase	1500	733	38.73			TTE2454	0.994
O163_02420	DNA-binding protein	1314	734	33.56			TTE2455	0.998
O163_02425	MFS transporter	1218	734	39.74			TTE2456	0.998
O163_02430	GTP-binding protein	423	735	44.68			TTE2457	0.95
O163_02435	hypothetical protein	186	735	46.24			TTE0814	0.787
O163_02440	sodium:melibiose symporter	1314	735	39.88			TTE2458	0.984
O163_02445	nitrilase	1068	735	39.79				0
O163_02450	nitrilase	789	735	39.16				0
O163_02455	hypothetical protein	1779	735	37.61			TTE2461	0.981
O163_02460	hypothetical protein	252	736	36.9			TTE2462	0.976
O163_02465	ATPase P	2391	736	36.51			TTE2463	0.986
O163_02475	cysteine desulfurase	1155	737	35.67			TTE2465	0.979
O163_02480	copper ion binding protein	225	738	36			TTE2466	1
O163_02485	cadmium transporter	1977	738	36.37			TTE2467	0.994
O163_02490	ArsR family transcriptional regulator	366	738	33.06			TTE2468	1
O163_02495	sulfur carrier protein ThiS	195	739	29.23			TTE2469	1
O163_02500	CTU1/ATPBD3 family protein MJ1478	903	739	33.78			TTE2470	0.997
O163_02505	thiamine biosynthesis protein ThiF	606	739	34.32			TTE2471	1
O163_02510	membrane protein	243	740	32.92			TTE2472	0.975
O163_02515	histidine kinase	1356	740	31.64			TTE2473	0.982
O163_02520	transcriptional regulator	696	740	32.47			TTE2474	0.996
O163_02525	hypothetical protein	189	741	29.63			TTE2475	1
O163_02530	hypothetical protein	285	741	32.98			TTE2476	0.989
O163_02535	MarR family transcriptional regulator	177	742	30.51			TTE2477	0.983
O163_02540	cysteine synthase	939	743	36.32			TTE2478	0.981
O163_02545	hypothetical protein	222	744	32.43			TTE2479	0.931
O163_02550	hypothetical protein	135	744	33.33			TTE2479	1
O163_02555	FMN-binding protein	417	745	37.41			TTE2480	0.985
O163_02560	1,4-dihydroxy-2-naphthoate prenyltransferase	930	745	34.84			TTE2481	0.987
O163_02565	thiamine biosynthesis lipoprotein ApbE	1026	745	32.55			TTE2482	0.991
O163_02570	geranylgeranyl pyrophosphate synthase	969	745	31.27			TTE2483	0.994
O163_02575	heptaprenyl diphosphate synthase subunit I	552	745	33.15			TTE2484	0.978
O163_02580	hypothetical protein	381	745	34.91			TTE2485	0.984
O163_02585	NADH dehydrogenase	1791	745	37.13			TTE2486	0.99
O163_02590	phosphoglyceromutase	750	746	42.4			TTE2487	0.992
O163_02595	oligoendopeptidase F	1764	747	34.86			TTE2488	0.976				M03B	303-548	E380	H379, X383H, E406	MER084913	310-554	5.20e-44
O163_02600	hypothetical protein	663	748	31.37			TTE0849	0.155
O163_02605	sodium ABC transporter ATP-binding protein	873	748	32.42			TTE0848	0.314
O163_02610	transcriptional regulator	375	748	35.47			TTE0839	0.339
O163_02615	hypothetical protein	201	749	31.34				0
O163_02620	twitching motility protein PilT	399	749	31.08				0
O163_02625	AbrB family transcriptional regulator	279	749	29.75			TTE2704	0.261
O163_02630	hypothetical protein	138	749	33.33				0
O163_02635	protein ClcA	1566	749	33.27				0
O163_02640	hypothetical protein	189	750	29.1			TTE2764	0.484
O163_02645	ATPase AAA	774	751	41.6			TTE2693	0.183
O163_02655	hypothetical protein	108	752	32.41				0
O163_02660	hypothetical protein	153	752	32.68				0
O163_02665	hypothetical protein	846	753	34.04			TTE0847	0.132
O163_02670	hypothetical protein	351	754	31.91				0
O163_02675	hypothetical protein	717	754	35.15				0
O163_02680	hypothetical protein	1557	754	36.54			TTE2243	0.728
O163_02685	hypothetical protein	417	754	29.74			TTE2241	0.703
O163_02690	hypothetical protein	588	755	34.35			TTE2738	0.605
O163_02695	peptidase	1380	756	37.1			TTE2725	0.974				U62	16-450			MER016263	70-494	6.10e-56
O163_02700	peptidase	1167	756	33.42			TTE2724	0.92				U62	2-387			MER028087	47-438	3.20e-28
O163_02705	hypothetical protein	477	757	29.35			TTE2722	0.899
O163_02710	XRE family transcriptional regulator	207	757	31.88			TTE2721	0.971
O163_02715	hypothetical protein	144	758	34.03				0
O163_02720	multidrug ABC transporter ATPase	1701	758	31.51			TTE2720	0.901
O163_02725	hypothetical protein	588	758	30.1				0
O163_02730	hypothetical protein	324	758	32.41				0
O163_02735	hypothetical protein	1023	759	40.27			TTE1156	0.1
O163_02740	hypothetical protein	354	759	35.31				0
O163_02750	hypothetical protein	380	492	41.58			TTE1646	1
O163_02755	UDP-diphospho-muramoylpentapeptide beta-N- acetylglucosaminyltransferase	1095	492	39			TTE1645	0.995
O163_02760	UDP-N-acetylglucosamine 1-carboxyvinyltransferase	1254	492	40.35			TTE1644	1
O163_02765	cell division protein	699	492	32.05			TTE1643	1
O163_02770	hypothetical protein	729	492	40.19			TTE1642	1
O163_02775	hypothetical protein	345	492	39.13			TTE1641	1
O163_02780	cell division protein FtsA	1227	492	39.28			TTE1640	1
O163_02785	cell division protein FtsZ	1074	492	43.95			TTE1639	0.997
O163_02790	sporulation protein	852	491	34.51			TTE1638	0.997				U04	13-216	D174		MER072902	2-214	3.00e-14
O163_02795	RNA polymerase sigma 70	726	491	35.81			TTE1637	0.992
O163_02800	RNA polymerase sigma 70	795	491	37.86			TTE1636	0.996
O163_02805	YlmC/YmxH family sporulation protein	252	491	33.73			TTE1635	1
O163_02810	NrdR family transcriptional regulator	477	491	37.95			TTE1634	1
O163_02815	PhoP family transcriptional regulator	723	491	40.39			TTE1633	1
O163_02820	sensor histidine kinase	1371	491	36.4			TTE1632	0.993
O163_02825	phosphate-binding protein	876	491	40.07			TTE1631	1
O163_02830	phosphate ABC transporter permease	894	490	41.39			TTE1630	1
O163_02835	phosphate ABC transporter permease	888	490	42			TTE1629	1
O163_02840	phosphate ABC transporter ATP-binding protein	750	490	40.53			TTE1628	1
O163_02845	PhoU family transcriptional regulator	687	490	39.3			TTE1627	0.996
O163_02850	hypothetical protein	699	490	40.06			TTE1626	1
O163_02855	stage II sporulation protein P	1140	490	41.67			TTE1625	0.989
O163_02860	membrane protein	906	490	40.84			TTE1624	0.99
O163_02865	hypothetical protein	204	490	40.69			TTE1623	1
O163_02870	hypothetical protein	432	490	30.09			TTE1622	0.993
O163_02875	hypothetical protein	465	490	36.99			TTE1621	0.993
O163_02880	Fe-S oxidoreductase	1311	490	38.06			TTE1620	0.968
O163_02885	GTP-binding protein Der	1320	490	37.12			TTE1619	0.991
O163_02890	membrane protein	597	490	38.86			TTE1618	0.995
O163_02895	glycerol-3-phosphate dehydrogenase	993	490	41.39			TTE1617	0.985
O163_02900	stage IV sporulation protein A	1479	490	38.13			TTE1616	0.988
O163_02910	hypothetical protein	255	489	40.78				0
O163_02915	cAMP-binding protein	687	488	27.8			TTE1614	0.987
O163_02920	hypothetical protein	411	487	28.71			TTE1613	0.971
O163_02925	pyrrolidone-carboxylate peptidase	621	487	34.46			TTE1612	1				C15	2-194	E78, C141, H165		MER001424	4-196	3.50e-52
O163_02930	membrane protein	957	487	35.53			TTE1611	0.997
O163_02935	membrane protein	702	487	35.75			TTE1610	1
O163_02940	hypothetical protein	180	486	37.78			TTE1120	0.254
O163_02945	LamB/YcsF family protein	768	485	38.8			TTE1608	0.988
O163_02950	allophanate hydrolase	750	485	37.87			TTE1607	0.992
O163_02960	ferredoxin	210	484	37.14			TTE1605	0.985
O163_02965	acyl-CoA hydrolase	420	483	39.52			TTE1604	1
O163_02970	dfrA	378	482	39.15			TTE1603	0.984
O163_02975	L-cysteine desulfhydrase	1389	482	42.55			TTE1602	0.989
O163_02980	membrane protein	1176	482	34.78			TTE1601	0.992
O163_02985	hypothetical protein	594	482	39.23			TTE1600	0.995
O163_02990	cell division protein SepF	405	482	36.79			TTE1599	0.993
O163_02995	hypothetical protein	297	482	37.71			TTE1598	0.98
O163_03000	RNA-binding protein	747	482	39.49			TTE1597	0.968
O163_03005	septum formation initiator	498	482	37.15			TTE1596	0.994
O163_03010	CopG family transcripitonal regulator	258	482	46.12			TTE1595	1
O163_03015	isoleucyl-tRNA synthetase	2799	481	42.73			TTE1594	0.996
O163_03020	N-ethylammeline chlorohydrolase	1302	481	40.17			TTE1593	0.998				M38	55-298		H62, H64, T191K	MER037714	75-330	1.00e-26
O163_03030	fuculose phosphate aldolase	648	481	38.89			TTE1592	0.991
O163_03035	alcohol dehydrogenase	954	481	39.41			TTE1591	0.997
O163_03040	methylthioribose-1-phosphate isomerase	1038	481	41.81			TTE1590	1
O163_03045	cobalt ABC transporter ATP-binding protein	1710	481	39.01			TTE1589	1
O163_03050	cobalt ABC transporter permease	759	481	32.28			TTE1588	0.98
O163_03055	5'-methylthioadenosine phosphorylase	783	481	40.49			TTE1587	0.988
O163_03060	hypothetical protein	798	481	41.73			TTE1586	0.943
O163_03065	methionine gamma-lyase	1185	481	39.32			TTE1585	0.97
O163_03070	hypothetical protein	294	481	36.05			TTE1584	0.99
O163_03075	hypothetical protein	243	481	50.62				0
O163_03080	anthranilate synthase subunit I	1428	481	35.5			TTE1583	0.987
O163_03085	anthranilate synthase subunit II	570	481	36.49			TTE1582	0.979				C26	2-186	P57C, A146H, T148E		MER113950	24-208	4.20e-61
O163_03090	anthranilate phosphoribosyltransferase	1020	481	39.61			TTE1581	0.979
O163_03095	indole-3-glycerol phosphate synthase	771	481	35.8			TTE1580	0.969
O163_03100	N-(5'-phosphoribosyl)anthranilate isomerase	612	481	35.95			TTE1579	0.985
O163_03105	tryptophan synthase subunit beta	1176	481	43.62			TTE1578	0.985
O163_03110	tryptophan synthase subunit alpha	789	481	40.18			TTE1577	0.97
O163_03115	3-deoxy-7-phosphoheptulonate synthase	783	481	39.72			TTE1576	0.988
O163_03120	peroxiredoxin	474	481	37.34			TTE1575	0.975
O163_03130	transposase	1238	501	34.49			TTE0846	0.998
O163_03135	serine protease	642	500	32.24			TTE1679	1
O163_03140	hypothetical protein	258	499	37.6			TTE1677	0.988
O163_03145	hypothetical protein	1377	498	33.04			TTE1676	1
O163_03150	dihydrolipoamide dehydrogenase	1356	497	39.75			TTE1674	1
O163_03155	octanoyltransferase	687	497	40.03			TTE1673	0.996
O163_03160	radical SAM protein	855	497	41.52			TTE1672	0.993
O163_03165	hypothetical protein	408	497	38.73			TTE1671	0.563
O163_03170	ATPase	1491	497	36.15			TTE1710	0.369
O163_03175	hypothetical protein	369	497	40.38			TTE0914	0.18
O163_03180	acetoin:2,6-dichlorophenolindophenol oxidoreductase subunit alpha	987	497	41.44			TTE0186	0.576
O163_03185	TPP-dependent acetoin dehydrogenase complex, E1 protein subunit beta	972	497	41.56			TTE0187	0.526
O163_03190	acetoin catabolism protein X	999	497	35.94			TTE1028	0.051
O163_03195	hypothetical protein	180	497	40.56			TTE0188	0.508
O163_03200	dihydrolipoamide acyltransferase	1011	497	34.22			TTE1668	0.649
O163_03205	beta-lactamase	864	497	35.65			TTE1889	0.265
O163_03210	hypothetical protein	669	497	42.15			TTE1665	0.991
O163_03215	hypothetical protein	267	497	33.33			TTE1664	0.977
O163_03220	cysteine desulfarase	1176	497	39.2			TTE1663	0.995
O163_03230	hypothetical protein	363	496	40.5			TTE1661	1
O163_03235	hypothetical protein	969	496	37.36			TTE1660	1
O163_03240	hypothetical protein	375	496	39.2			TTE1659	1
O163_03245	GTP-binding protein YchF	1092	495	38			TTE1658	1
O163_03250	sporulation lipoprotein, YhcN/YlaJ family	561	494	45.28			TTE1657	0.919
O163_03255	peptidase M16	1266	494	35.78			TTE1656	1				M16B	65-225	Q88E, E133	H85, Y89H, L140E	MER071223	68-230	4.60e-35
O163_03260	zinc protease	1275	494	36.94			TTE1655	0.995				M16B	32-252	E70, E135	H67, H71, E142	MER013711	32-254	4.40e-67
O163_03265	cell division protein MraZ	432	493	38.43			TTE1654	1
O163_03270	16S rRNA methyltransferase	927	493	39.27			TTE1653	0.997
O163_03275	cell division protein FtsL	441	493	37.41			TTE1652	0.993
O163_03280	stage V sporulation protein D	2037	493	41.78			TTE1651	0.998
O163_03285	UDP-N-acetylmuramyl peptide synthase	1479	493	40.16			TTE1649	0.998
O163_03290	phospho-N-acetylmuramoyl-pentapeptide- transferase	951	493	37.43			TTE1648	1
O163_03295	UDP-N-acetylmuramoyl-L-alanyl-D-glutamate synthetase	1353	493	39.02			TTE1647	0.989
O163_03300	trigger factor	1299	174	36.1			TTE0624	0.988
O163_03305	stage V sporulation protein S	264	173	42.42			TTE0623	0.988
O163_03310	HymD protein	486	172	33.13			TTE0622	0.975
O163_03360	phosphoesterase	501	171	37.52			TTE0621	1
O163_03365	NTP phosphatase	603	171	37.48			TTE0620	0.995
O163_03370	ribonuclease PH	786	171	41.22			TTE0618	1
O163_03375	hypothetical protein	180	170	28.33			TTE0617	0.983
O163_03380	hypothetical protein	1548	169	33.07			TTE0616	0.998
O163_03385	peptide ABC transporter substrate-binding protein	963	169	42.16			TTE0615	1
O163_03395	diguanylate cyclase	918	168	42.81			TTE0613	0.997
O163_03400	peptide ABC transporter permease	930	168	39.57			TTE0612	0.997
O163_03405	peptide ABC transporter substrate-binding protein	1644	168	41.12			TTE0611	0.995
O163_03410	peptide ABC transporter substrate-binding protein	1650	167	40.91			TTE0609	0.998
O163_03415	aspartyl/glutamyl-tRNA amidotransferase subunit B	1428	166	40.69			TTE0608	1
O163_03420	glutamyl-tRNA(Gln) amidotransferase	1467	166	40.83			TTE0607	0.994
O163_03425	glutamyl-tRNA amidotransferase subunit C	288	166	40.62			TTE0606	1
O163_03430	NAD-dependent DNA ligase LigA	2001	166	42.18			TTE0605	0.983
O163_03435	ATP-dependent DNA helicase PcrA	2142	166	37.16			TTE0604	0.996
O163_03440	hypothetical protein	309	166	36.25			TTE0603	1
O163_03445	PTS beta-glucoside transporter subunit IIA	342	165	38.01			TTE0602	0.92
O163_03450	PTS cellobiose transporter subunit IIC	1311	165	40.12			TTE0601	0.995
O163_03455	PTS cellobiose transporter subunit IIB	327	165	40.37			TTE0600	0.991
O163_03465	transcriptional regulator	2085	164	34.53			TTE0598	0.997
O163_03470	stage V sporulation protein B	1557	163	35.45			TTE0597	0.99
O163_03475	peptidase M20	1170	162	40.34			TTE0596	0.99				M20D	22-384	D76E	D74, D102, E134, H359	MER005163	24-384	4.30e-82
O163_03480	glutamate racemase	795	162	36.35			TTE0595	0.977
O163_03485	SAM-dependent methyltransferase	609	162	34.98			TTE0594	0.995
O163_03490	phosphoribosylamine--glycine ligase	1254	162	38.6			TTE0593	0.988
O163_03495	purine biosynthesis protein purH	1527	162	40.47			TTE0592	0.99
O163_03500	phosphoribosylglycinamide formyltransferase	624	162	38.94			TTE0591	0.99
O163_03505	phosphoribosylaminoimidazole synthetase	1011	162	37.19			TTE0590	0.994
O163_03510	phosphoribosylaminoimidazole-succinocarboxamide synthase	708	162	34.46			TTE0588	1
O163_03515	N5-carboxyaminoimidazole ribonucleotide mutase	468	162	42.09			TTE0585	0.961
O163_03520	permease	1335	162	39.93			TTE0584	0.971
O163_03525	GMP synthase	1539	161	42.24			TTE0583	0.988				C26	8-226	M90C, T177H, R179E		MER153273	2-228	2.90e-62
O163_03530	inosine 5'-monophosphate dehydrogenase	1455	161	43.37			TTE0582	1
O163_03535	hypothetical protein	252	160	35.32			TTE1071	0.651
O163_03540	hypothetical protein	357	160	40.62			TTE0838	0.314
O163_03545	hypothetical protein	645	160	36.74			TTE1120	0.28
O163_03550	acetyltransferase	603	159	29.19			TTE0581	0.99
O163_03560	molecular chaperone GroEL	1623	158	41.9			TTE0580	0.998
O163_03565	molecular chaperone GroES	285	158	42.81			TTE0579	1
O163_03570	hypothetical protein	951	157	33.75			TTE0578	0.984
O163_03575	hypothetical protein	192	157	37.5			TTE0577	0.254
O163_03580	hypothetical protein	186	157	37.1			TTE0577	0.967
O163_03585	hypothetical protein	114	157	37.72				0
O163_03590	peptidase S8	1239	156	39.31			TTE0576	0.985				S08A	93-410	D131, H166, N267, S354		MER016688	93-410	1.50e-188
O163_03595	membrane protein	690	155	37.1			TTE0575	0.983
O163_03600	8-oxoguanine DNA glycosylase	894	155	38.26			TTE0574	0.987
O163_03605	glutamate dehydrogenase/leucine dehydrogenase-like protein	189	155	41.8			TTE0573	0.984
O163_03610	transposase	1324	154	34.82			TTE0571	0.929
O163_03615	hypothetical protein	507	185	26.82			TTE1601	0.131
O163_03620	phosphohydrolase	1296	185	29.63				0
O163_03625	hypothetical protein	288	184	30.56				0
O163_03630	UDP-glucose 4-epimerase	912	184	33.88			TTE1927	0.358
O163_03635	nucleoside-diphosphate sugar epimerase	1872	184	33.23			TTE0668	1
O163_03640	polysaccharide biosynthesis protein	1119	184	34.32			TTE0667	1
O163_03645	transferase	660	184	31.52			TTE0666	0.995
O163_03650	sugar transferase	606	184	31.19			TTE0665	0.995
O163_03655	hypothetical protein	801	184	38.58			TTE0664	0.996
O163_03660	hypothetical protein	618	184	29.45		HGT	TTE0663	1
O163_03665	hypothetical protein	102	184	28.43				0
O163_03670	hypothetical protein	1164	183	28.61			TTE0501	0.09
O163_03675	UDP-glucose 6-dehydrogenase	1311	182	32.65			TTE0652	0.284
O163_03680	dTDP-4-dehydrorhamnose 3,5-epimerase	552	182	34.6				0
O163_03685	dTDP-4-dehydrorhamnose reductase	897	182	35.12			TTE1927	0.141
O163_03690	glucose-1-phosphate thymidylyltransferase	918	182	35.62			TTE0065	0.223
O163_03695	dTDP-glucose 4,6-dehydratase	1050	182	32.67			TTE1927	0.266
O163_03700	hypothetical protein	900	182	27		HGT	TTE0501	0.11
O163_03710	hypothetical protein	1116	181	27.96		HGT	TTE0275	0.178
O163_03715	hypothetical protein	1182	181	26.99		HGT	TTE0066	0.186
O163_03720	hypothetical protein	948	181	27		HGT	TTE1399	0.108
O163_03725	hypothetical protein	870	180	24.37		HGT	TTE0941	0.166
O163_03730	hypothetical protein	1107	180	31.17		HGT	TTE0649	0.429
O163_03735	ATPase AAA	1695	179	33.22	HGT		TTE0266	0.222
O163_03740	hypothetical protein	444	179	30.86			TTE0645	0.894
O163_03745	polymerase	2484	179	38.69			TTE0644	0.967
O163_03750	nitrate ABC transporter substrate-binding protein	1011	178	42.04			TTE0643	0.997
O163_03755	spermidine/putrescine ABC transporter ATP-binding protein	846	178	39.13			TTE0642	0.883
O163_03760	sulfonate ABC transporter permease	813	178	38.99			TTE0641	0.996
O163_03765	NAD synthetase	1632	178	35.66			TTE0640	0.982
O163_03770	DMT family permease	867	178	38.41			TTE0639	0.979
O163_03775	F0F1 ATP synthase subunit epsilon	417	177	42.21			TTE0638	0.978
O163_03780	F0F1 ATP synthase subunit beta	1386	177	45.17			TTE0637	0.993
O163_03785	F0F1 ATP synthase subunit gamma	888	177	41.33			TTE0636	0.99
O163_03790	F0F1 ATP synthase subunit alpha	1521	177	45.17			TTE0635	0.99
O163_03795	ATP synthase subunit delta	534	177	32.96			TTE0634	0.972
O163_03800	ATP synthase subunit B	507	177	35.7			TTE0633	0.976
O163_03805	F0F1 ATP synthase subunit C	222	177	43.69			TTE0631	0.959
O163_03810	F0F1 ATP synthase subunit A	654	177	41.44			TTE0630	0.982
O163_03815	hypothetical protein	366	177	38.25			TTE0629	0.95
O163_03820	GTP-binding protein YsxC	585	176	35.56			TTE0628	0.979
O163_03830	ATP-dependent protease	1278	175	41.08			TTE0626	0.998
O163_03835	ATP-dependent Clp protease proteolytic subunit	597	175	41.71			TTE0625	0.99				S14	4-195	X101S, H126, D175		MER175662	1-192	8.90e-70
O163_03845	transposase	1158	91	40.67	HGT		TTE0422	0.995
O163_03850	hypothetical protein	102	90	29.41				0
O163_03855	acetamidase	1308	89	38.23			TTE0307	0.998
O163_03860	hypothetical protein	741	88	35.09			TTE0306	0.996
O163_03865	PTS sugar transporter subunit IIBC	312	88	33.33			TTE0305	1
O163_03870	PTS ascorbate transporter subunit IIC	1278	88	36.07			TTE0304	0.998
O163_03875	PTS mannitol transporter subunit IIBC	2082	88	34.68			TTE0303	0.994
O163_03880	aminotransferase	1167	88	40.1			TTE0301	1
O163_03885	peroxiredoxin	444	87	38.74			TTE0300	1
O163_03890	alkylhydroperoxidase	333	87	42.04			TTE0299	0.982
O163_03895	lipoate-protein ligase A	981	86	36.09			TTE0297	0.997
O163_03900	glycine cleavage system protein T	1125	85	37.51			TTE0296	1
O163_03905	glycine cleavage system protein H	381	85	40.94			TTE0295	1
O163_03910	glycine dehydrogenase subunit 1	1350	85	40.52			TTE0294	0.993
O163_03915	glycine dehydrogenase subunit 2	1458	85	42.87			TTE0293	0.994
O163_03920	ABC transporter permease	1191	84	39.21			TTE0292	1
O163_03925	xylose ABC transporter ATP-binding protein	1524	84	41.14			TTE0291	0.978
O163_03930	sugar ABC transporter substrate-binding protein	1137	84	42.66			TTE0290	0.997
O163_03935	sugar ABC transporter substrate-binding protein	1083	83	38.97			TTE0289	1
O163_03945	ATPase	1524	82	34.12			TTE0287	0.965
O163_03950	sugar ABC transporter substrate-binding protein	1008	82	36.11			TTE0286	0.991
O163_03955	fructose-1 6-bisphosphatase	1089	82	41.32			TTE0285	0.995
O163_03960	pyrophosphatase	2136	81	44.62			TTE0284	0.997
O163_03965	DNA-binding protein	429	81	39.63	HGT		TTE0283	1
O163_03970	dehydrogenase	1071	80	35.76			TTE0282	0.98
O163_03975	dehydrogenase	1101	80	36.24			TTE0281	0.986
O163_03980	hypothetical protein	459	80	34.2			TTE0279	0.993
O163_03985	hypothetical protein	522	79	31.8			TTE0280	0.988
O163_03990	hypothetical protein	753	79	38.11			TTE0278	0.992
O163_03995	cellulose biosynthesis protein	1110	78	36.49			TTE0277	0.992
O163_04000	hypothetical protein	621	78	39.61			TTE0276	1
O163_04005	hypothetical protein	192	78	51.04				0
O163_04010	glycosyl transferase family 1	1176	78	40.14			TTE0275	0.992
O163_04015	hypothetical protein	1503	78	34.93			TTE0274	0.988
O163_04020	galactose-1-phosphate uridylyltransferase	978	78	41.62			TTE0273	0.997
O163_04025	MarR family transcriptional regulator	177	77	33.33			TTE0272	1
O163_04030	Fur family transcriptional regulator	477	77	34.59			TTE0271	0.994
O163_04035	peroxiredoxin	663	77	41.78			TTE0270	0.986
O163_04040	hypothetical protein	1272	76	40.02			TTE0269	0.986
O163_04045	transposase	1440	75	33.96			TTE1107	0.9
O163_04050	transcriptional regulator	1734	75	36.27			TTE0268	0.997
O163_04055	threonine aldolase	1041	75	42.27			TTE0267	1
O163_04060	DNA repair ATPase	3534	74	36.67		HGT	TTE0266	0.986
O163_04065	exonuclease	1203	74	41.48		HGT	TTE0265	0.99
O163_04075	ATP-dependent helicase	3603	73	36.86			TTE0263	0.961
O163_04080	membrane protein	996	72	36.55			TTE0262	0.985
O163_04085	cation transporter	1176	71	33.5			TTE0261	0.98
O163_04090	hypothetical protein	729	70	36.9			TTE0260	0.996
O163_04095	hemerythrin	402	70	32.84			TTE0259	0.97
O163_04100	ABC transporter permease	1176	70	37.41			TTE0258	0.99
O163_04105	peptide ABC transporter ATP-binding protein	699	70	39.34			TTE0257	0.996
O163_04110	membrane protein	1560	70	36.79			TTE0256	0.998
O163_04115	multidrug transporter	1371	69	39.97			TTE0255	0.98
O163_04120	DNA polymerase IV	1155	69	36.28			TTE0254	0.997
O163_04125	RNA methyltransferase	471	69	39.49			TTE0253	0.994
O163_04130	hypothetical protein	132	68	25.76				0
O163_04135	glutaconyl-CoA decarboxylase subunit beta	1110	68	36.22			TTE0252	0.995
O163_04140	peptidase M4	627	67	42.74			TTE0251	0.986
O163_04145	NAD+ synthetase	465	66	36.56			TTE0250	0.98
O163_04150	cobalt transporter CbiM	693	66	43			TTE0249	0.987
O163_04155	hypothetical protein	318	66	39.94			TTE0248	0.99
O163_04160	cobalt ABC transporter permease	816	66	32.6			TTE0247	0.982
O163_04165	cobalt ABC transporter ATP-binding protein	729	66	34.02			TTE0246	0.963
O163_04170	hypothetical protein	180	65	37.22				0
O163_04175	nucleotidyltransferase	345	65	31.88			TTE0244	1
O163_04180	iron transporter FeoB	1971	65	37.14			TTE0243	0.989
O163_04185	FeoA family protein	246	65	40.24			TTE0242	0.975
O163_04190	hypothetical protein	1746	65	34.82			TTE0241	0.985
O163_04195	glycosyl hydrolase family 18	1062	65	35.97			TTE0240	0.994	Glyco_hydro_18	GH18
O163_04200	hypothetical protein	1236	65	34.63			TTE0234	0.55				S12	55-213	S84, K87, Y172		MER090384	116-275	2.10e-41
O163_04205	N-acetylglucosamine-6-phosphate deacetylase	1173	65	35.81			TTE0232	0.99				M38	11-302	>D	H66, H68, K173, H202, H223	MER033184	20-315	5.70e-46
O163_04210	peptide ABC transporter substrate-binding protein	1857	65	36.13			TTE0231	0.887
O163_04215	hypothetical protein	201	65	26.37			TTE0229	0.985
O163_04220	peptide ABC transporter ATP-binding protein	999	65	34.53			TTE0228	0.976
O163_04225	peptide ABC transporter ATPase	1035	65	36.23			TTE0227	0.997
O163_04230	peptide ABC transporter permease	867	65	37.83			TTE0226	1
O163_04235	peptide ABC transporter permease	1026	65	33.53			TTE0225	0.985
O163_04240	FAD-binding protein	1410	64	37.94			TTE0224	0.974
O163_04245	electron transfer flavoprotein subunit alpha	990	64	37.78			TTE0547	0.529
O163_04250	electron transfer flavoprotein subunit beta	798	64	36.59			TTE0546	0.455
O163_04255	acetyltransferase	954	64	37.74			TTE0220	0.975
O163_04260	LmbE family protein	729	64	39.09			TTE0219	0.979
O163_04265	acetyltransferase	960	64	35.42			TTE0218	0.981
O163_04270	anhydro-N-acetylmuramic acid kinase	1209	64	37.63			TTE0217	0.968
O163_04275	N-acetylglucosamine kinase	924	64	35.71			TTE0216	0.974
O163_04280	beta-glucosidase	1581	64	36.69			TTE0215	0.979	Glyco_hydro_3	GH3
O163_04285	hypothetical protein	1143	64	37.01			TTE0214	0.99
O163_04290	beta-lactamase	1068	64	36.61			TTE0213	0.994				S12	14-328	S65, K68, Y152		MER120677	29-349	1.20e-58
O163_04295	N-acetylmuramic acid-6-phosphate etherase	921	64	40.39			TTE0212	0.993
O163_04300	transcriptional regulator	849	64	38.52			TTE0211	1
O163_04305	diaminopimelate decarboxylase	1344	64	36.53			TTE0210	0.975
O163_04310	glutamate racemase	837	64	32.86			TTE0209	0.95
O163_04315	peptide ABC transporter substrate-binding protein	1647	63	36.67			TTE0208	0.993
O163_04320	D-ribose transporter subunit RbsB	942	62	36.31			TTE0206	1
O163_04325	hypothetical protein	93	62	29.03				0
O163_04330	ribose ABC transporter permease	957	62	35.21			TTE0205	0.997
O163_04335	D-ribose transporter ATP binding protein	1491	62	32.33			TTE0204	0.998
O163_04340	D-ribose pyranase	393	62	32.06			TTE0203	1
O163_04345	ribokinase	921	62	33.33			TTE0202	1
O163_04350	transcriptional regulator	1017	62	34.61			TTE0201	1
O163_04355	phosphate starvation protein PhoH	1224	61	35.95			TTE0200	0.983
O163_04360	dehydrogenase	924	60	31.28			TTE0199	0.951
O163_04365	xylose repressor	1203	60	34.33			TTE1926	0.355
O163_04370	hypothetical protein	483	59	28.16		HGT		0
O163_04375	hypothetical protein	432	59	24.54		HGT	TTE1937	0.238
O163_04380	ABC transporter permease	1164	59	33.25		HGT	TTE0292	0.406
O163_04385	xylose ABC transporter ATP-binding protein	1527	59	30.84			TTE0291	0.511
O163_04390	sugar ABC transporter substrate-binding protein	1113	59	35.85			TTE0289	0.443
O163_04395	xylose isomerase	1317	58	38.72				0
O163_04400	xylose isomerase	1029	58	36.05				0
O163_04405	potassium transporter Trk	654	57	35.78			TTE0197	0.995
O163_04410	V-type sodium ATP synthase subunit J	1335	57	35.36			TTE0196	0.998
O163_04415	6-phosphogluconate dehydrogenase	1404	56	34.4			TTE0195	1
O163_04420	PTS N-acetylglucosamine transporter	1665	56	38.5			TTE0194	1
O163_04425	PTS mannose transporter subunit IID	504	56	34.13			TTE0193	1
O163_04430	PTS mannose transporter subunit IIAB	411	56	30.41			TTE0192	0.993
O163_04435	ATPase	2796	55	35.44			TTE0191	1
O163_04445	transketolase	2058	55	43.54			TTE0190	0.963
O163_04450	hypothetical protein	99	55	24.24				0
O163_04455	hypothetical protein	330	55	33.94			TTE0189	1
O163_04460	dihydrolipoamide acyltransferase	1245	55	34.7			TTE0188	1
O163_04465	TPP-dependent acetoin dehydrogenase complex, E1 protein subunit beta	981	55	40.98			TTE0187	1
O163_04470	acetoin:2,6-dichlorophenolindophenol oxidoreductase subunit alpha	972	55	40.74			TTE0186	0.994
O163_04475	hypothetical protein	360	55	37.22				0
O163_04485	transcriptional regulator	957	54	35.63			TTE0184	0.975
O163_04490	PTS galactitol transporter subunit IIC	1248	53	38.46			TTE0183	1
O163_04495	PTS galactitol transporter subunit IIB	294	53	32.99			TTE0182	1
O163_04500	PTS fructose transporter subunit IIA	480	53	32.71			TTE0181	0.994
O163_04505	transcriptional regulator	2904	53	36.4			TTE0180	0.988
O163_04510	polyphenol oxidase	813	52	37.52			TTE0179	0.922
O163_04515	hypothetical protein	156	52	29.49			TTE0178	0.941
O163_04525	integral membrane protein MviN	1563	51	35.57			TTE0176	0.99
O163_04530	3-hydroxyacyl-ACP dehydratase	426	51	42.49			TTE0175	0.965
O163_04535	muramidase	336	51	37.2			TTE0174	0.928
O163_04545	flagellar basal body rod protein FlgG	756	50	41.01			TTE0172	0.996
O163_04550	rod shape-determining protein Mbl	1029	50	44.9			TTE0171	0.997
O163_04555	stage III sporulation protein D	264	50	38.26			TTE0170	0.977
O163_04560	metalloendopeptidase	813	49	39.61			TTE0169	0.974				M23B	106-267	H250	H168, D172, H252	MER051115	140-302	4.00e-34
O163_04565	sporulation protein	1038	49	38.54			TTE0168	0.991
O163_04570	S-layer protein	1482	48	39.95			TTE0167	0.984
O163_04575	S-layer protein	2532	48	38.03			TTE0166	0.987
O163_04580	fibronectin	5265	48	39.24			TTE0165	0.991
O163_04585	phosphoenolpyruvate synthase	1671	47	37.46			TTE0164	0.989
O163_04605	coenzyme PQQ synthesis protein	345	46	34.2			TTE0160	1
O163_04615	UDP-N-acetylglucosamine 1-carboxyvinyltransferase	1248	45	42.63			TTE0158	0.998
O163_04620	hypothetical protein	741	45	35.76			TTE0157	0.996
O163_04630	UDP-N-acetylglucosamine 2-epimerase	1158	44	40.5			TTE0155	0.987
O163_04635	hypothetical protein	408	44	42.16			TTE0154	0.993
O163_04650	hypothetical protein	192	857	26.56				0
O163_04655	hypothetical protein	120	857	20				0
O163_04660	dehydrogenase	789	856	36.88			TTE2709	0.954
O163_04665	hypothetical protein	294	855	34.35			TTE2707	0.948
O163_04670	oligoendopeptidase F	1812	855	39.24			TTE2705	0.962				M03B	318-574	E389	H388, H392, E416	MER001163	317-571	2.60e-37
O163_04675	phosphomannomutase	1671	855	39.92			TTE2704	0.969
O163_04680	capsular polysaccharide biosynthesis protein	1104	855	36.59			TTE2703	0.986
O163_04685	N-acylamino acid racemase	1356	855	44.62			TTE2702	0.991
O163_04690	membrane protein	837	855	38.11			TTE2701	0.996
O163_04695	glutamine amidotransferase	738	854	39.57			TTE2700	0.984				C26	3-234	C115, H218, E220		MER145047	2-231	8.50e-45
O163_04700	hypothetical protein	96	853	30.21				0
O163_04705	XapX domain-containing protein	171	853	46.2			TTE2699	0.982
O163_04715	adenylosuccinate synthetase	1287	852	40.02			TTE2696	0.993
O163_04725	hypothetical protein	1122	851	33.78			TTE2127	0.342
O163_04730	hypothetical protein	426	851	32.39			TTE2126	0.312
O163_04735	XRE family transcriptional regulator	486	851	36.83			TTE2125	0.255
O163_04740	phage repressor protein	210	850	26.67				0
O163_04745	ethanolamine utilization protein EutA	330	850	39.09			TTE2123	0.239
O163_04750	hypothetical protein	132	850	31.82				0
O163_04755	terminase	441	850	38.1			TTE2121	0.393
O163_04760	hypothetical protein	342	850	26.02				0
O163_04765	hypothetical protein	744	849	25.4				0
O163_04770	hypothetical protein	432	848	31.25			TTE0645	0.28
O163_04775	hypothetical protein	126	848	37.3				0
O163_04780	hypothetical protein	333	848	36.94			TTE1750	0.236
O163_04785	hypothetical protein	258	848	39.53			TTE2100	0.588
O163_04790	hypothetical protein	300	848	36.33			TTE2099	0.424
O163_04795	hypothetical protein	609	848	39.41			TTE2098	0.47
O163_04805	hypothetical protein	1569	847	44.36		HGT	TTE2096	0.257
O163_04810	hypothetical protein	276	847	34.06				0
O163_04815	peptidase M23	1626	847	41.02			TTE2092	0.442	Peptidase_M23|SLT	GH23		M23B	223-352	H337	H258, D262, H339	MER019263	256-385	5.00e-47
O163_04820	hypothetical protein	1065	847	39.91			TTE2692	0.11
O163_04825	hypothetical protein	534	847	35.77			TTE2088	0.31
O163_04830	flagellar protein FlgA	546	847	39.56			TTE2077	0.319
O163_04835	chromosome partitioning protein	720	847	38.33		HGT	TTE2076	0.423
O163_04840	ATPase	1158	847	39.64			TTE2075	0.515
O163_04845	secretion system protein	906	847	37.97		HGT	TTE2067	0.309
O163_04850	type II secretion protein F	750	847	39.07			TTE2066	0.353
O163_04855	hypothetical protein	222	847	40.99			TTE2074	0.37
O163_04860	hypothetical protein	384	847	40.1			TTE2065	0.362
O163_04865	hypothetical protein	411	847	38.44			TTE2063	0.199
O163_04870	hypothetical protein	822	847	35.52			TTE2060	0.476
O163_04875	hypothetical protein	444	847	35.36			TTE2056	0.605
O163_04880	hypothetical protein	588	847	35.54			TTE2062	0.297
O163_04885	hypothetical protein	372	846	32.53				0
O163_04890	XRE family transcriptional regulator	582	846	35.22			TTE1685	0.166
O163_04895	hypothetical protein	123	845	52.85				0
O163_04900	hypothetical protein	789	844	30.93				0
O163_04905	hypothetical protein	1332	844	45.57			TTE2061	0.199
O163_04910	peptidase A24	399	844	32.83			TTE2059	0.338
O163_04915	transposase	804	844	29.35			TTE2086	0.543
O163_04920	hypothetical protein	285	843	29.12				0
O163_04925	hypothetical protein	195	842	33.85				0
O163_04930	hypothetical protein	354	842	32.49				0
O163_04935	XRE family transcriptional regulator	582	842	35.91			TTE0266	0.262
O163_04940	hypothetical protein	123	841	53.66				0
O163_04945	hypothetical protein	195	840	30.77				0
O163_04950	hypothetical protein	549	840	28.23				0
O163_04955	hypothetical protein	1314	840	45.21			TTE2061	0.183
O163_04960	peptidase A24	399	840	32.58			TTE2059	0.324
O163_04965	diguanylate cyclase	519	840	35.65			TTE2055	0.436
O163_04970	StbA family protein	1020	840	36.27			TTE2052	0.46
O163_04975	hypothetical protein	177	840	33.9				0
O163_04980	hypothetical protein	309	839	31.39			TTE2050	0.245
O163_04985	radical SAM protein	849	839	28.86			TTE2677	0.128
O163_04990	hypothetical protein	1086	839	27.9				0
O163_04995	hypothetical protein	624	838	35.1				0
O163_05000	type IV secretory protein VirD4	1674	838	36.92			TTE2042	0.16
O163_05005	aminotransferase	1167	837	35.56			TTE2440	0.915
O163_05010	AsnC family transcriptional regulator	489	837	36.2			TTE2441	0.556
O163_05015	hypothetical protein	93	836	32.26			TTE0838	0.567
O163_05020	hypothetical protein	150	836	38.67				0
O163_05025	hypothetical protein	201	835	34.83				0
O163_05030	glycosidase	2133	834	37.79			TTE1832	0.341
O163_05035	ATPase AAA	1434	833	30.4				0
O163_05040	hypothetical protein	249	832	30.12				0
O163_05045	nucleotidyltransferase	336	831	30.95			TTE0244	0.396
O163_05050	DNA-binding protein	399	831	34.34			TTE1958	0.205
O163_05055	hypothetical protein	258	830	28.29				0
O163_05060	hypothetical protein	99	460	27.27			TTE0423	1
O163_05065	diaminopimelate epimerase	825	460	42.3		HGT	TTE1514	0.993
O163_05070	hypothetical protein	873	460	35.85			TTE1513	1
O163_05075	hypothetical protein	297	460	39.73				0
O163_05080	guanylate kinase	621	460	37.2			TTE1511	0.995
O163_05085	DNA-directed RNA polymerase subunit omega	213	460	43.19			TTE1510	1
O163_05090	peptidase ClpP	1197	460	39.1			TTE1509	0.998
O163_05095	prepilin peptidase	2199	460	38.65			TTE1508	0.999
O163_05100	peptide deformylase	480	460	42.29			TTE1507	0.994
O163_05105	methionyl-tRNA formyltransferase	930	460	41.18			TTE1506	0.993
O163_05110	hypothetical protein	753	460	38.38			TTE1505	0.996
O163_05115	zinc metallopeptidase	699	460	44.21			TTE1504	1
O163_05120	16S rRNA methyltransferase	1332	460	36.86			TTE1503	1
O163_05125	50S rRNA methyltransferase	1029	460	36.15			TTE1502	0.997
O163_05130	serine/threonine phosphatase	744	460	39.65			TTE1501	0.98
O163_05140	GTPase A	888	459	38.63			TTE1499	0.99
O163_05145	ribulose-phosphate 3-epimerase	651	459	40.4			TTE1498	0.986
O163_05150	thiamine pyrophosphokinase	636	459	36.01			TTE1497	0.995
O163_05155	hypothetical protein	183	459	31.69			TTE1496	1
O163_05160	50S ribosomal protein L28	189	458	41.8			TTE1495	1
O163_05165	hypothetical protein	351	457	39.89			TTE1494	1
O163_05170	hypothetical protein	1578	457	38.78			TTE1493	0.981
O163_05175	ATP-dependent DNA helicase RecG	2049	457	39.04			TTE1492	0.997
O163_05180	hypothetical protein	843	457	37.72			TTE1491	0.993
O163_05185	SspA	228	457	42.98			TTE1490	1
O163_05190	SspA	228	457	44.74			TTE1489	0.987
O163_05195	N-6 DNA methylase	570	456	38.07			TTE1487	0.984
O163_05200	phosphopantetheine adenylyltransferase	483	456	36.23			TTE1486	0.994
O163_05205	ATPase	465	456	40.22			TTE1485	0.98
O163_05210	sporulation integral membrane protein YlbJ	1161	455	37.38			TTE1484	0.997
O163_05215	hypothetical protein	1206	455	37.81			TTE1483	0.998
O163_05220	phosphotransacetylase	996	454	43.37			TTE1482	1
O163_05225	acetate kinase	1206	454	40.71			TTE1481	0.998
O163_05230	hypothetical protein	486	454	41.36				0
O163_05235	50S ribosomal protein L32	186	454	44.09				0
O163_05240	DeoR family transcriptional regulator	603	453	40.46			TTE1477	1
O163_05245	phosphate acyltransferase	1008	453	39.09			TTE1476	0.991
O163_05250	3-oxoacyl-ACP synthase	996	453	42.37			TTE1475	0.997
O163_05255	2-nitropropane dioxygenase	942	453	46.07			TTE1474	1
O163_05260	ACP S-malonyltransferase	930	453	43.44			TTE1473	0.987
O163_05265	3-ketoacyl-ACP reductase	744	453	36.96			TTE1472	0.992
O163_05270	acyl carrier protein	231	453	37.66			TTE1471	1
O163_05275	3-oxoacyl-ACP synthase	1230	453	42.76			TTE1470	1
O163_05280	ribonuclease III	741	453	40.08			TTE1469	0.923
O163_05285	radical SAM protein	1065	453	36.24			TTE1468	1
O163_05290	stage V sporulation protein S	261	453	47.13			TTE1467	0.988
O163_05295	hypothetical protein	234	453	41.88			TTE1466	1
O163_05305	cell division protein FtsY	888	452	38.06			TTE1464	1
O163_05310	DNA-binding protein	354	452	35.59			TTE1463	0.992
O163_05315	signal recognition particle protein Srp54	1344	452	42.63			TTE1462	0.998
O163_05320	30S ribosomal protein S16	249	452	39.36			TTE1461	0.988
O163_05325	hypothetical protein	228	452	40.35			TTE1460	1
O163_05330	16S rRNA-processing protein RimM	507	452	38.66			TTE1459	0.994
O163_05335	tRNA (guanine-N1)-methyltransferase	726	452	39.39			TTE1458	0.992
O163_05340	50S ribosomal protein L19	348	452	41.09			TTE1457	1
O163_05345	GTPase YlqF	834	452	36.45			TTE1456	1
O163_05355	hypothetical protein	1614	451	38.41			TTE1465	0.136
O163_05360	ATPase	1722	450	31.88			TTE1998	0.358
O163_05365	transaldolase	1197	449	33.58			TTE1918	0.078
O163_05370	transketolase	846	449	35.7			TTE0190	0.299
O163_05375	transketolase	963	449	37.18			TTE1298	0.347
O163_05380	ribose 5-phosphate isomerase	459	449	38.56			TTE0146	0.526
O163_05385	haloacid dehalogenase	648	449	31.02			TTE2216	0.298
O163_05390	phosphotransferase	1011	448	34.42			TTE1369	0.265
O163_05395	fructose-bisphosphate aldolase	927	448	34.95			TTE0137	0.425
O163_05400	hypothetical protein	621	447	32.53			TTE0832	0.257
O163_05405	hypothetical protein	264	447	36.36			TTE0832	0.287
O163_05410	3-phosphoglycerate dehydrogenase	978	447	34.56			TTE2613	0.412
O163_05415	cupin	390	446	42.05	HGT			0
O163_05420	betaine-aldehyde dehydrogenase	1455	446	38.14			TTE1685	0.045
O163_05425	hypothetical protein	462	446	40.26				0
O163_05430	hypothetical protein	351	446	41.31				0
O163_05435	xylulokinase	1533	446	37.05			TTE2002	0.331
O163_05440	hypothetical protein	186	446	31.72			TTE1995	0.262
O163_05450	integrase	290	442	32.76			TTE0527	1
O163_05455	hypothetical protein	858	441	41.84			TTE0961	0.951
O163_05460	hypothetical protein	423	440	30.26			TTE0961	0.993
O163_05465	30S ribosomal protein S12 methylthiotransferase	1314	439	36.83			TTE0962	0.993
O163_05470	hypothetical protein	102	439	27.45				0
O163_05475	transposase	798	438	40.73			TTE0422	0.993
O163_05480	hypothetical protein	1038	437	38.92				0
O163_05485	hypothetical protein	2427	437	38.57			TTE2639	0.059
O163_05490	hypothetical protein	531	437	34.84				0
O163_05495	hypothetical protein	840	437	39.4				0
O163_05500	hypothetical protein	909	437	41.03				0
O163_05505	hypothetical protein	1143	437	37.36				0
O163_05510	hypothetical protein	1353	437	37.25			TTE0874	0.084
O163_05515	hypothetical protein	141	436	30.5			TTE0865	0.5
O163_05520	hypothetical protein	282	435	37.23			TTE0865	0.645
O163_05525	hypothetical protein	387	434	32.04			TTE2125	0.187
O163_05530	hypothetical protein	396	433	37.63			TTE1455	1
O163_05535	membrane protein	885	433	37.06			TTE1454	1
O163_05540	tryptophanyl-tRNA synthetase	984	433	42.07			TTE1453	0.997
O163_05545	hypothetical protein	369	432	33.88	HGT		TTE1452	1
O163_05550	ribonuclease HII	726	432	37.47			TTE1451	0.996
O163_05555	transporter	1107	431	38.75			TTE1450	0.981
O163_05560	DNA topoisomerase I	2085	431	39.81			TTE1449	1
O163_05565	ATP-dependent protease	531	431	40.11			TTE1448	1				T01B	5-176	T5		MER001626	7-180	5.60e-61
O163_05570	ATP-dependent protease	1386	431	38.89			TTE1447	0.993
O163_05575	transcriptional regulator	753	431	38.51			TTE1446	0.996
O163_05580	flagellar basal-body rod protein FlgB	396	430	38.13			TTE1445	1
O163_05585	flagellar basal body rod protein FlgC	441	430	40.36			TTE1444	0.98
O163_05590	flagellar hook-basal body protein FliE	297	430	37.37			TTE1443	1
O163_05595	flagellar M-ring protein FliF	1521	430	39.45			TTE1442	0.968
O163_05600	flagellar motor switch protein FliG	1008	430	41.27			TTE1441	1
O163_05605	flagellar biosynthesis protein	768	430	37.63			TTE1440	0.969
O163_05610	ATP synthase	1314	430	43.76			TTE1439	0.993
O163_05615	flagellar export protein FliJ	444	430	34.68			TTE1438	0.993
O163_05620	MgtE intracellular region	579	430	36.1			TTE1437	0.99
O163_05625	flagellar hook-length control protein FliK	1212	430	34.08			TTE1436	0.965
O163_05630	flagellar hook capping protein	396	430	38.13			TTE1435	0.977
O163_05635	flagellar protein	351	430	36.75			TTE1434	0.991
O163_05640	flagellar hook protein FlgE	1242	430	41.3			TTE1433	0.981
O163_05645	endoflagellar protein	210	430	34.76			TTE1432	1
O163_05650	flagellar basal body protein FliL	408	430	36.52			TTE1431	1
O163_05655	flagellar motor switch protein FliM	993	430	38.37			TTE1430	0.991
O163_05660	flagellar motor switch protein FliN	1101	430	40.05			TTE1429	0.989
O163_05665	chemotaxis protein CheY	360	430	40.83			TTE1428	0.983
O163_05670	flagellar biosynthetic protein FliO	345	430	34.78			TTE1427	0.983
O163_05675	flagellar biosynthesis protein FliP	669	430	37.97			TTE1426	0.982
O163_05680	flagellar biosynthesis protein FliQ	270	430	40			TTE1425	1
O163_05685	flagellar biosynthesis protein FliR	783	430	35.5			TTE1424	0.985
O163_05690	flagellar biosynthesis protein FlhB	1092	430	38.55			TTE1423	0.989				U68	13-357	N279		MER123660	2-341	9.00e-53
O163_05695	flagellar biosynthesis protein FlhA	2022	430	40.85			TTE1422	0.988
O163_05700	flagellar biosynthetic protein FlhF	1026	430	37.52			TTE1421	0.977
O163_05705	chromosome partitioning protein	846	430	35.46			TTE1420	0.989
O163_05710	pilus assembly protein PilZ	627	430	40.19			TTE1419	0.981
O163_05715	chemotaxis protein CheB	597	430	37.86			TTE1418	1
O163_05720	chemotaxis protein CheA	1941	430	38.23			TTE1417	0.997
O163_05725	chemotaxis protein CheW	426	430	40.14			TTE1416	0.993
O163_05730	chemotaxis protein CheY	636	430	39.62			TTE1415	0.995
O163_05735	chemotaxis protein CheD	489	430	40.29			TTE1414	0.957
O163_05740	DNA-directed RNA polymerase subunit sigma	741	430	37.25			TTE1413	1
O163_05750	hypothetical protein	282	429	38.65			TTE1411	0.989
O163_05755	30S ribosomal protein S2	708	429	39.97			TTE1409	0.996
O163_05765	uridylate kinase	714	428	43.56			TTE1407	0.992
O163_05770	ribosome recycling factor	555	428	40.72			TTE1406	1
O163_05775	hypothetical protein	177	428	33.9			TTE1405	0.983
O163_05780	UDP pyrophosphate synthase	744	428	38.44			TTE1404	1
O163_05785	CDP-diglyceride synthetase	786	428	34.48			TTE1403	0.988
O163_05790	1-deoxy-D-xylulose 5-phosphate reductoisomerase	1149	428	36.55			TTE1402	0.99
O163_05795	zinc metalloprotease	999	428	39.04			TTE1401	0.997				M50B	207-293	<E	<H, <H, >D	MER004480	249-335	8.90e-18
O163_05800	4-hydroxy-3-methylbut-2-en-1-yl diphosphate synthase	1068	428	39.23			TTE1400	0.992
O163_05805	glycosyl transferase family 2	621	428	38			TTE1399	0.995
O163_05810	DNA polymerase III subunit alpha	4206	428	39.68			TTE1398	0.993
O163_05815	ribosome maturation protein RimP	456	428	40.35			TTE1397	0.987
O163_05820	transcription elongation factor NusA	1041	428	41.59			TTE1396	1
O163_05825	hypothetical protein	273	428	40.66			TTE1395	0.967
O163_05830	50S ribosomal protein L9	324	428	35.8			TTE1394	1
O163_05835	translation initiation factor IF-2	2121	428	40.31			TTE1393	0.982
O163_05840	ribosome-binding factor A	369	428	35.5			TTE1392	1
O163_05845	exopolyphosphatase	954	428	38.78			TTE1391	0.994
O163_05850	tRNA pseudouridine synthase B	858	428	36.95			TTE1390	0.997
O163_05855	riboflavin kinase	951	428	34.81			TTE1389	0.981
O163_05860	30S ribosomal protein S15	267	428	41.57			TTE1388	0.989
O163_05865	polyribonucleotide nucleotidyltransferase	2124	428	42.84			TTE1387	0.999
O163_05870	polysaccharide deacetylase	720	428	35.56			TTE1386	0.992
O163_05875	zinc protease	1263	428	36.34			TTE1385	0.986				M16B	11-234	E50, E120	H47, H51, E127	MER142621	9-232	2.30e-51
O163_05880	deoxyuridine 5'-triphosphate nucleotidohydrolase	447	428	40.04			TTE1384	0.987
O163_05885	sporulation protein	258	428	39.15			TTE1383	1
O163_05890	aspartate kinase	1197	428	38.68			TTE1382	0.987
O163_05895	translocation-enhancing protein TepA	720	428	39.58			TTE1381	0.983				S14	67-214	S121, H144, D197		MER020357	67-214	1.50e-82
O163_05900	hypothetical protein	207	428	33.82			TTE1380	1
O163_05905	cell division protein FtsK	2130	427	38.22			TTE1378	0.99
O163_05910	ribosomal protein S12 methylthiotransferase	1311	427	34.48			TTE1377	0.988
O163_05920	damage-inducible protein CinA	1239	426	40.44			TTE1375	0.988
O163_05925	protein RecA	1029	426	40.62			TTE1374	0.871
O163_05930	recombinase RecX	594	426	31.82			TTE1373	0.985
O163_05935	ribonuclease	1572	426	40.9			TTE1372	0.998
O163_05940	metallophosphoesterase	780	426	37.95			TTE1371	0.996
O163_05945	stage V sporulation protein S	261	426	44.06			TTE1370	0.988
O163_05950	metal-dependent phosphoesterase	927	426	37.22			TTE1369	0.984
O163_05955	aspartate aminotransferase	1188	426	36.03			TTE1368	0.972
O163_05960	adenylosuccinate lyase	1419	426	37.63			TTE1367	1
O163_05965	stage V sporulation protein K	897	426	38.57			TTE1366	0.993
O163_05970	metal-dependent hydrolase	840	425	36.9			TTE1365	0.996
O163_05985	transposase	1518	424	34.32			TTE2646	0.966
O163_05990	rubrerythrin	489	424	35.38			TTE2227	0.994
O163_05995	Neelaredoxin	384	424	41.15			TTE2229	0.992
O163_06000	ferritin	483	424	43.69			TTE2230	0.975
O163_06010	hypothetical protein	290	358	38.97			TTE1101	0.926
O163_06015	transposase	348	359	36.78				0
O163_06020	hypothetical protein	108	360	38.89				0
O163_06025	tRNA modification GTPase	1383	361	36.8			TTE2796	0.833
O163_06040	hypothetical protein	141	362	32.62			TTE1071	0.63
O163_06045	2-hydroxyglutaryl-CoA dehydratase	1251	363	33.01			TTE1112	1
O163_06050	3-hydroxyacyl-ACP dehydratase	1623	363	34.94			TTE1113	0.98
O163_06055	hypothetical protein	876	364	34.93			TTE1117	0.983
O163_06060	hypothetical protein	345	365	39.13			TTE1120	0.816
O163_06065	hydantoinase/oxoprolinase	1677	366	32.74			TTE1121	0.973
O163_06070	histone deacetylase	1308	366	33.64			TTE1122	0.991
O163_06075	hypothetical protein	2079	367	34.73			TTE1125	0.996
O163_06080	sporulation protein	2343	368	38.54			TTE1126	0.994
O163_06085	GTPase HflX	1287	368	38.54			TTE1127	0.988
O163_06090	hypothetical protein	483	369	37.27			TTE1128	0.988
O163_06095	hypothetical protein	120	370	22.5				0
O163_06100	NUDIX hydrolase	429	370	41.03			TTE1129	0.993
O163_06105	Xaa-Pro dipeptidase	648	370	38.58			TTE1130	0.991
O163_06115	hypothetical protein	354	371	35.03			TTE1132	0.992
O163_06120	permease	357	371	40.34			TTE1133	1
O163_06130	transcriptional regulator	744	372	39.78			TTE1135	0.988
O163_06135	chemotaxis protein CheW	447	373	34.9			TTE1136	0.98
O163_06140	hypothetical protein	567	374	35.27			TTE1137	0.925
O163_06145	DNA-binding protein	1287	375	32.17			TTE1138	0.9
O163_06150	hypothetical protein	90	376	38.89			TTE0788	0.931
O163_06155	multidrug ABC transporter ATPase	936	377	34.4			TTE2531	0.325
O163_06160	multidrug ABC transporter permease	738	377	34.55			TTE1142	0.996
O163_06165	multidrug ABC transporter ATPase	1719	378	34.38			TTE2353	0.976
O163_06170	multidrug ABC transporter ATP-binding protein	939	378	37.91			TTE1144	0.897
O163_06175	multidrug ABC transporter permease	786	378	38.3			TTE1145	0.992
O163_06180	hypothetical protein	135	378	30.37				0
O163_06185	Holliday junction resolvase	498	378	41.77			TTE1178	0.982
O163_06190	Holliday junction DNA helicase RuvA	564	378	40.43			TTE1179	0.989
O163_06195	Holliday junction DNA helicase RuvB	1017	378	40.02			TTE1180	1
O163_06200	hypothetical protein	213	378	33.33			TTE1181	1
O163_06205	S-adenosylmethionine tRNA ribosyltransferase	1026	378	41.42			TTE1182	0.988
O163_06210	queuine tRNA-ribosyltransferase	1128	378	40.07			TTE1183	0.992
O163_06215	preprotein translocase subunit YajC	306	378	34.97			TTE1184	1
O163_06220	membrane protein	396	378	39.9			TTE1185	0.977
O163_06225	rSAM-modified six-cysteine peptide SCIFF	141	378	42.55				0
O163_06230	radical SAM protein	1410	378	36.74			TTE1186	0.972
O163_06235	hypothetical protein	558	378	40.5			TTE1187	0.989
O163_06245	preprotein translocase subunit SecF	912	379	37.06			TTE1189	0.997
O163_06255	recombination protein RecJ	2442	380	34.6			TTE1191	0.971
O163_06260	adenine phosphoribosyltransferase	522	380	40.23			TTE1194	0.994
O163_06265	(p)ppGpp synthetase	2157	380	39.27			TTE1195	0.993
O163_06270	D-tyrosyl-tRNA(Tyr) deacylase	468	380	39.1			TTE1196	0.981
O163_06275	beta-lactamase	645	380	37.52			TTE1197	0.977
O163_06280	macrolide ABC transporter permease	1218	381	35.71			TTE1198	0.995
O163_06285	peptide ABC transporter ATP-binding protein	696	381	39.08			TTE1199	0.991
O163_06290	membrane protein	1173	381	36.66			TTE1200	0.992
O163_06295	transcriptional regulator	441	381	36.51			TTE1201	0.973
O163_06300	histidyl-tRNA synthetase	1254	382	40.83			TTE1230	0.978
O163_06305	aspartyl-tRNA synthetase	1779	382	40.58			TTE1231	0.99
O163_06310	copper-sensing transcriptional repressor CsoR	267	383	39.33			TTE1232	0.989
O163_06315	hypothetical protein	414	383	38.89			TTE1233	0.978
O163_06320	hypothetical protein	261	383	38.7			TTE1233	0.965
O163_06325	transposase	1500	384	34.53			TTE0515	0.978
O163_06330	aminopeptidase	1404	384	41.1			TTE1680	0.996				M18	35-466	D111, E296	H109, D266, E297, D343, H442	MER005460	20-450	4.40e-120
O163_06335	chemotaxis protein CheY	627	384	38.28			TTE1681	1
O163_06340	histidine kinase	1167	384	39.16			TTE1682	1
O163_06350	sporulation protein YunB	705	385	39.43			TTE1683	0.996
O163_06355	hypothetical protein	438	385	40.41			TTE1684	1
O163_06360	DNA mismatch repair protein MutS	2373	385	38.69			TTE1685	0.999
O163_06365	peptidase U32	2355	385	37.03			TTE1686	1				U32	27-396			MER019303	27-396	4.80e-219
O163_06370	hypothetical protein	375	385	33.87			TTE1687	0.984
O163_06375	phenylalanyl-tRNA synthetase subunit beta	2385	385	41.89			TTE1688	0.999
O163_06380	phenylalanyl-tRNA synthetase subunit alpha	1020	385	40.78			TTE1689	1
O163_06385	RNA methyltransferase	801	386	37.33			TTE1690	0.996
O163_06390	50S ribosomal protein L20	360	386	39.17			TTE1691	0.992
O163_06395	50S ribosomal protein L35	204	386	34.8			TTE1692	1
O163_06400	translation initiation factor IF-3	543	386	42.36			TTE1693	0.994
O163_06405	hypothetical protein	318	386	38.36			TTE1694	0.914
O163_06415	hydrogenase 3 maturation protease	456	387	41.67			TTE1696	0.993				A31	1-146	D16, D62, H90		MER049884	1-146	1.70e-64
O163_06420	formate hydrogenlyase	426	387	38.5			TTE1697	0.993
O163_06425	formate hydrogenlyase subunit 7	744	387	44.89			TTE1698	0.976
O163_06435	hydrogenase 3 large subunit	1731	388	44.37			TTE1700	0.993
O163_06440	oxidoreductase	1440	388	41.88			TTE1701	0.973
O163_06445	NADH dehydrogenase	1485	388	42.56			TTE1702	0.984
O163_06450	hydrogenase-4 subunit E	648	388	39.97		HGT	TTE1704	0.986
O163_06455	hydrogenase	942	388	43.31			TTE1705	0.984
O163_06460	hydantoin racemase	2019	388	42.35		HGT	TTE1706	0.995
O163_06465	4Fe-4S ferredoxin	492	388	51.42	HGT	HGT	TTE1707	0.773
O163_06470	carbon monoxide dehydrogenase	1935	388	48.84		HGT	TTE1708	0.783
O163_06475	carbon monoxide dehydrogenase	747	388	39.22			TTE1709	0.932
O163_06480	transcriptional regulator	1833	389	37.15			TTE1710	0.974
O163_06485	chorismate synthase	1053	389	42.17			TTE1711	1
O163_06490	MFS transporter permease	1242	389	38.41			TTE1712	1
O163_06500	sporulation protein YtxC	864	390	31.6			TTE1715	0.983
O163_06505	hypothetical protein	741	390	34.14			TTE1716	0.988
O163_06510	diguanylate cyclase	1005	390	35.62			TTE1717	0.997
O163_06515	thioredoxin	336	390	38.1			TTE1718	1
O163_06520	hypothetical protein	528	391	31.25			TTE0524	0.331
O163_06525	hypothetical protein	183	392	28.42			TTE1719	0.983
O163_06530	hypothetical protein	117	393	40.17			TTE0038	0.921
O163_06535	hypothetical protein	123	394	24.39				0
O163_06540	phosphohydrolase	594	394	34.68			TTE1721	0.558
O163_06545	hypothetical protein	144	395	31.94				0
O163_06550	transposase	480	396	36.46	HGT		TTE1723	1
O163_06555	aspartate racemase	705	397	37.73			TTE1724	1
O163_06560	hypothetical protein	105	398	21.9				0
O163_06565	hypothetical protein	504	398	32.94			TTE1725	0.994
O163_06570	hypothetical protein	174	399	43.68			TTE1726	0.789
O163_06575	hypothetical protein	375	400	32.53			TTE1728	1
O163_06590	transposase	377	804	29.97				0
O163_06595	hypothetical protein	1326	805	45.17	HGT	HGT	TTE1994	0.098
O163_06600	hypothetical protein	234	805	40.6				0
O163_06605	hypothetical protein	477	805	44.23	HGT	HGT		0
O163_06610	hypothetical protein	309	806	44.34	HGT	HGT		0
O163_06615	hypothetical protein	2451	806	45.04		HGT		0
O163_06620	hypothetical protein	432	807	44.44	HGT	HGT		0
O163_06625	hypothetical protein	420	807	42.62		HGT		0
O163_06630	hypothetical protein	207	808	39.61				0
O163_06635	LuxR family transcriptional regulator	237	809	44.73				0
O163_06640	hypothetical protein	345	809	43.77		HGT		0
O163_06645	hypothetical protein	213	810	49.3				0
O163_06650	hypothetical protein	510	810	38.04	HGT	HGT		0
O163_06655	hypothetical protein	1428	810	47.2	HGT	HGT		0
O163_06660	hypothetical protein	246	811	50.81				0
O163_06670	CRISPR-associated protein Cas2	264	812	35.61			TTE2657	0.988
O163_06675	CRISPR-associated protein Cas1	993	812	34.14			TTE2658	0.994
O163_06680	CRISPR-associated protein Cas4	513	812	37.43			TTE2659	0.994
O163_06685	hypothetical protein	849	812	41.34			TTE2660	0.933
O163_06690	hypothetical protein	1413	812	41.33			TTE2660	0.894
O163_06695	hypothetical protein	792	812	41.79		HGT		0
O163_06700	hypothetical protein	1059	812	45.33	HGT	HGT		0
O163_06705	hypothetical protein	1491	812	48.22		HGT		0
O163_06710	hypothetical protein	1179	812	44.02		HGT	TTE0109	0.064
O163_06715	hypothetical protein	846	812	45.15		HGT	TTE2660	0.142
O163_06720	hypothetical protein	558	812	40.14			TTE2660	0.309
O163_06725	CRISPR-associated protein Cas5	723	813	42.74			TTE2661	0.971
O163_06730	CRISPR-associated protein DevR	972	813	43.72			TTE2662	0.991
O163_06735	hypothetical protein	1527	813	38.83			TTE2663	0.959
O163_06740	CRISPR-associated protein Cas6	783	813	40.61			TTE2664	0.988
O163_06745	hypothetical protein	381	813	38.85			TTE2665	0.984
O163_06750	LuxR family transcriptional regulator	897	813	35.01			TTE2666	0.886
O163_06755	CRISPR-associated protein Cas6	837	813	34.41			TTE2667	0.856
O163_06760	copper amine oxidase	1272	814	37.26			TTE2668	0.931	Cu_amine_oxidN1	GH18
O163_06765	nitrogen-fixing protein NifU	417	815	38.61			TTE2669	1
O163_06770	cysteine desulfurase	1224	815	38.07			TTE2670	0.995
O163_06780	Fe-S cluster assembly protein SufB	1404	816	41.74			TTE2672	0.991
O163_06785	ABC transporter ATP-binding protein	747	816	36.55			TTE2673	0.968
O163_06790	molecular chaperone GroES	282	817	42.55			TTE2674	1
O163_06795	glutaredoxin	588	817	40.48			TTE2675	0.959
O163_06800	transposase	916	817	32.75			TTE0715	0.911
O163_06805	HIT family hydrolase	345	306	38.26			TTE0963	0.983
O163_06810	30S ribosomal protein S21	186	306	43.01			TTE0964	0.984
O163_06815	aspartyl-tRNA amidotransferase subunit B	447	306	39.82			TTE0965	1
O163_06820	asparaginase	978	307	39.37			TTE0966	0.997
O163_06825	sporulation protein YqfC	270	308	38.52			TTE0967	0.989
O163_06830	stage IV sporulation protein	1215	308	35.8			TTE0969	0.988
O163_06835	phosphate starvation protein PhoH	993	308	40.89			TTE0970	0.991
O163_06845	heat-shock protein	477	309	40.04			TTE0972	0.975
O163_06850	bifunctional diacylglycerol kinase/phosphatase B	699	309	37.2			TTE0973	0.987
O163_06855	GTPase Era	897	309	39.58			TTE0974	0.997
O163_06860	deoxyribose-phosphate aldolase	696	309	41.81			TTE0975	0.991
O163_06865	DNA repair protein RecO	774	309	34.5			TTE0976	0.996
O163_06870	ubiquitin-associated- domain-containing protein	411	309	39.66			TTE0977	0.993
O163_06875	glycyl-tRNA synthetase	1386	309	40.33			TTE0978	0.998
O163_06880	hypothetical protein	660	309	41.52			TTE0979	1
O163_06885	phosphotransferase	813	309	38.01			TTE0980	0.993
O163_06895	phosphohydrolase	552	310	40.58			TTE0982	0.989
O163_06900	ribonuclease R	2127	310	38.88			TTE0983	0.997
O163_06905	circadian clock protein KaiC	837	310	43.73			TTE0984	0.968
O163_06910	single-stranded DNA-binding protein	564	310	37.41			TTE0985	0.834
O163_06920	glutamine amidotransferase	507	311	37.48			TTE0986	1				C56	28-164	D76E, C102, H103		MER002455	27-162	1.50e-33
O163_06925	transcriptional regulator	885	311	32.77			TTE0987	0.997
O163_06930	NADH:flavin oxidoreductase	1821	312	36.79			TTE0988	0.993
O163_06935	alpha/beta hydrolase	591	312	34.69			TTE0989	0.995				S33	8-195	S98, D148, H176		MER033263	12-207	5.30e-19
O163_06940	4Fe-4S ferredoxin	270	312	38.15			TTE0990	1
O163_06945	Ste24 endopeptidase	1227	313	33.25			TTE0991	0.993				M48A	142-406	E275	H274, H278, E349	MER003772	145-414	6.00e-35
O163_06950	Fe-S osidoreductase	1689	314	33.75			TTE0992	0.996
O163_06955	hypothetical protein	732	314	38.66			TTE0993	0.992
O163_06960	MFS transporter permease	1227	314	36.1			TTE0994	0.995
O163_06965	hypothetical protein	528	314	41.48			TTE0995	0.983
O163_06970	UDP pyrophosphate phosphatase	816	315	37.75			TTE0996	1
O163_06975	pro-sigmaK processing inhibitor BofA	267	316	31.46			TTE0997	1
O163_06980	spore protein	201	316	39.3			TTE0998	1
O163_06985	hypothetical protein	1353	317	38.65			TTE0999	0.973
O163_06990	metallo-beta-lactamase	1182	318	39.51			TTE1000	0.977
O163_06995	arsenate reductase	435	319	39.54			TTE1001	0.993
O163_07000	hypothetical protein	309	320	36.89			TTE1002	1
O163_07005	hypothetical protein	747	321	39.89			TTE1003	0.968
O163_07010	hypothetical protein	204	321	39.71			TTE1003	1
O163_07015	hypothetical protein	1026	321	33.43			TTE1004	0.85
O163_07020	glucose-6-phosphate 1-dehydrogenase	1458	321	37.45			TTE1005	0.998
O163_07025	cyclase	618	321	37.86			TTE1006	0.995
O163_07030	hypothetical protein	240	321	30.42			TTE1007	1
O163_07035	serine dehydratase	669	321	39.76			TTE1008	1
O163_07040	serine dehydratase subunit alpha	894	321	42.28			TTE1009	1
O163_07045	oligopeptidase PepB	1791	321	34.51			TTE1010	0.993				M03B	297-572	E389	H388, H392, E416	MER001163	297-571	2.80e-79
O163_07050	3-dehydroquinate synthase	1071	321	34.27			TTE1011	0.941
O163_07060	3-deoxy-7-phosphoheptulonate synthase	1017	322	42.77			TTE1013	0.991
O163_07065	prephenate dehydrogenase	846	322	35.58			TTE1014	0.961
O163_07070	3-phosphoshikimate 1-carboxyvinyltransferase	1272	322	37.97			TTE1015	0.986
O163_07075	hypothetical protein	192	323	44.79			TTE1017	0.984
O163_07080	peptidoglycan-binding protein	807	324	40.52			TTE1018	0.959
O163_07085	hypothetical protein	561	325	30.12			TTE1019	0.688
O163_07090	hypothetical protein	159	326	30.19			TTE1020	0.538
O163_07095	carbonic anhydrase	288	326	31.94			TTE1021	0.726
O163_07100	transposase IS116	806	327	40.57			TTE1104	0.963
O163_07105	hypothetical protein	193	601	29.53			TTE0298	1
O163_07110	diaminopimelate decarboxylase	1338	602	38.94			TTE1981	1
O163_07115	50S ribosomal protein L25	600	603	44			TTE1982	0.995
O163_07130	transglutaminase	1209	604	36.31			TTE1561	0.403
O163_07135	phosphatase	675	604	36.15			TTE1983	0.987
O163_07140	hypothetical protein	306	604	33.99			TTE1986	1
O163_07145	nucleotidyltransferase	408	604	31.86			TTE1987	1
O163_07150	DNA polymerase subunit beta	357	604	33.33			TTE1988	0.983
O163_07155	hypothetical protein	507	604	33.33			TTE1989	1
O163_07160	heat shock protein Hsp70	1755	605	37.95			TTE1990	0.995
O163_07165	2-hydroxyglutaryl-CoA dehydratase	984	606	42.48			TTE1991	1
O163_07170	cell division protein FtsH	1533	607	38.49			TTE1992	0.998				M41	293-472	E344	H343, H347, D418	MER005466	373-553	1.70e-40
O163_07175	membrane protein	846	608	33.33			TTE1993	0.815
O163_07185	PTS mannose transporter subunit IID	408	609	47.06			TTE1995	1
O163_07190	dihydroxyacetone kinase subunit DhaL	639	609	43.04			TTE1996	1
O163_07195	dihydroxyacetone kinase subunit K	999	609	42.54			TTE1997	0.973
O163_07200	ATPase	1650	610	39.27			TTE1998	0.993
O163_07205	NAD(FAD)-dependent dehydrogenase	375	610	39.73			TTE1999	1
O163_07210	FAD-dependent pyridine nucleotide-disulfide oxidoreductase	1260	610	41.27			TTE2000	0.995
O163_07215	FAD-dependent oxidoreductase	1497	610	41.02			TTE2001	0.99
O163_07220	glycerol kinase	1494	611	43.78			TTE2002	0.996
O163_07225	glycerol transporter	729	611	40.47			TTE2003	0.979
O163_07230	glycerol uptake operon antiterminator	570	611	39.82			TTE2004	0.989
O163_07235	membrane protein	1041	612	33.33			TTE2005	0.997
O163_07240	xylanase	882	612	39.8			TTE2006	0.997
O163_07245	CRISPR-associated protein Cas4	561	612	37.25			TTE2007	0.984
O163_07250	hypothetical protein	288	612	32.29			TTE2008	1
O163_07255	histidine kinase	1128	612	40.07			TTE2009	0.973
O163_07260	potassium transporter KtrA	582	612	38.49			TTE2010	0.979
O163_07270	potassium-transporting ATPase subunit A	1686	613	37.31			TTE2012	0.988
O163_07275	hypothetical protein	114	613	35.96				0
O163_07280	nucleoside-diphosphate-sugar pyrophosphorylase	2337	614	37.23			TTE2013	0.995
O163_07285	sodium:phosphate symporter	948	615	36.08			TTE2014	1
O163_07295	peptidase S54	684	616	43.27			TTE0400	0.996				S54	1-218	X137S, H208		MER017194	1-206	9.20e-38
O163_07300	ABC transporter	780	617	33.21			TTE0399	1
O163_07305	multidrug ABC transporter ATPase	738	617	30.22			TTE0398	1
O163_07310	hypothetical protein	333	618	40.24			TTE0396	0.991
O163_07315	MFS transporter permease	966	618	33.23			TTE0395	0.997
O163_07320	hypothetical protein	102	619	30.39				0
O163_07325	transposase	571	620	41.33			TTE0422	0.995
O163_07330	transposase	745	660	32.89			TTE0571	0.94
O163_07335	ABC transporter permease	708	661	35.17			TTE2144	0.928
O163_07340	ABC transporter ATP-binding protein	978	661	38.96			TTE2145	0.982
O163_07350	RNA methyltransferase	1383	662	38.54			TTE2147	0.996
O163_07355	dehydrogenase	1122	662	35.74			TTE2148	0.995
O163_07360	homoserine O-acetyltransferase	1107	662	38.93			TTE0552	0.068				S33	14-237	S148, >D, >H		MER044357	37-251	3.30e-46
O163_07365	O-acetylhomoserine aminocarboxypropyltransferase	1284	662	42.37			TTE2151	0.995
O163_07370	homoserine dehydrogenase	1281	662	39.11			TTE2152	0.988
O163_07375	rubredoxin	159	663	49.06			TTE2154	0.962
O163_07380	histidine kinase	1143	663	38.58			TTE2155	0.995
O163_07385	sodium:proton antiporter	1389	663	35.49			TTE2156	0.978
O163_07390	hypothetical protein	519	663	40.85			TTE2157	1
O163_07395	hypothetical protein	864	664	40.62			TTE2159	0.986
O163_07400	N-acetylmannosaminyltransferase	738	664	36.04			TTE2163	0.959
O163_07405	polysaccharide pyruvyl transferase CsaB	1080	664	36.85			TTE2164	0.994
O163_07410	hypothetical protein	2013	664	35.52			TTE2165	0.981
O163_07415	growth inhibitor PemK	357	664	38.94			TTE2166	0.992
O163_07420	CopG family transcripitonal regulator	276	664	42.03			TTE2167	0.989
O163_07425	alanine racemase	1167	664	38.47			TTE2168	0.99
O163_07430	hypothetical protein	633	664	33.18			TTE2169	0.986
O163_07435	sugar kinase	1539	664	42.5			TTE2170	0.986
O163_07440	4'-phosphopantetheinyl transferase	384	664	39.06			TTE2171	0.969
O163_07445	hypothetical protein	363	664	41.32			TTE2172	1
O163_07450	DNA-binding protein	186	665	37.1			TTE2173	0.984
O163_07455	transcriptional regulator	372	666	36.56			TTE2174	1
O163_07460	hypothetical protein	288	667	34.72			TTE2176	0.99
O163_07465	hypothetical protein	579	667	35.92			TTE2177	0.963
O163_07470	RNA polymerase sigma factor SigY	531	668	30.7		HGT	TTE2178	0.977
O163_07475	hypothetical protein	417	668	25.9		HGT	TTE2179	0.964
O163_07480	helicase	342	668	31.87		HGT	TTE2180	1
O163_07485	hypothetical protein	207	668	29.47			TTE2181	1
O163_07490	multidrug ABC transporter ATPase	927	668	28.48			TTE2182	0.993
O163_07495	hypothetical protein	756	668	28.44			TTE2183	0.936
O163_07500	sporulation protein YtaF	630	668	37.62			TTE2184	0.986
O163_07505	peroxiredoxin	666	668	39.04			TTE2186	0.982
O163_07510	peptidoglycan-binding protein	1254	669	34.69			TTE2219	0.134				S11	194-322	S213, K216, S274		MER127032	199-327	1.00e-66
O163_07515	hypothetical protein	393	669	34.86			TTE2189	0.946
O163_07520	glutamine amidotransferase	1827	669	40.18			TTE2190	0.992				C44	2-229	C2		MER003327	2-230	8.30e-60
O163_07525	phosphoglucosamine mutase	1344	670	39.66			TTE2191	0.991
O163_07530	glycerol acyltransferase	606	670	35.64			TTE2192	0.99
O163_07535	indolepyruvate oxidoreductase	576	670	41.32			TTE2193	0.995
O163_07540	indole pyruvate ferredoxin/flavodoxin oxidoreductase	1752	670	42.12			TTE2194	0.995
O163_07545	phosphate acetyl/butyryl transferase	891	670	39.06			TTE2195	0.99
O163_07550	2-oxoglutarate ferredoxin oxidoreductase subunit gamma	555	670	42.34			TTE1211	0.304
O163_07555	MFS transporter	750	670	44.27			TTE1210	0.345
O163_07560	2-ketoisovalerate ferredoxin reductase	1068	670	44.66			TTE2198	0.983
O163_07565	2-oxoacid:acceptor oxidoreductase subunit delta	213	670	40.38			TTE2199	0.986
O163_07570	hypothetical protein	675	670	39.85			TTE2200	0.987
O163_07575	butyrate kinase	1074	670	42.92			TTE2201	1
O163_07585	leucine dehydrogenase	1068	671	42.13			TTE2203	0.994
O163_07590	phosphate butyryltransferase	897	671	42.7			TTE2204	0.997
O163_07595	butyrate kinase	1065	671	41.5			TTE2205	0.977
O163_07600	hypothetical protein	1191	672	39.8			TTE2207	0.98
O163_07605	membrane protein	834	672	40.77			TTE2209	0.953
O163_07610	hypothetical protein	225	673	34.67				0
O163_07615	universal stress protein UspA	438	674	39.04			TTE2211	0.945
O163_07625	hypothetical protein	1155	675	35.76			TTE2214	0.992
O163_07630	magnesium chelatase	948	675	40.4			TTE2215	0.99
O163_07635	pyrophosphatase	738	675	37.26			TTE2216	0.984
O163_07640	N-acetylmuramoyl-L-alanine amidase	678	675	37.17			TTE2217	0.978
O163_07645	peptidoglycan-binding protein LysM	975	676	42.46			TTE2219	0.994
O163_07650	transposase	1320	677	34.62			TTE1379	0.941
O163_07655	transposase IS110	724	466	36.46			TTE0153	0.983
O163_07660	restriction endonuclease S	1197	466	51.04	HGT	HGT	TTE1545	0.987
O163_07665	hypothetical protein	1938	466	48.56		HGT	TTE1546	0.994
O163_07670	restriction endonuclease subunit M	1524	466	52.23	HGT	HGT	TTE1547	0.99
O163_07675	hypothetical protein	1026	466	52.44	HGT	HGT		0
O163_07680	hypothetical protein	1509	466	45.66		HGT		0
O163_07685	peptidase S9	1899	466	37.55			TTE1551	0.972				S09C	367-605	S472, D552, H584		MER017401	362-600	4.20e-131
O163_07690	peptide ABC transporter substrate-binding protein	1644	467	37.41			TTE1552	0.985
O163_07695	hypothetical protein	1803	468	32.22			TTE0834	0.058
O163_07700	permease	756	468	33.2			TTE1554	0.968
O163_07705	nitroreductase	621	468	35.59			TTE1555	0.985
O163_07710	DNA-directed RNA polymerase subunit sigma	465	469	33.55			TTE1557	0.98
O163_07715	hypothetical protein	960	469	34.17			TTE1558	0.925
O163_07720	hypothetical protein	285	470	35.09			TTE1559	0.84
O163_07725	serine protease	1272	471	32.78			TTE1560	0.974				I04	139-421			MER018838	98-386	2.70e-37
O163_07730	transglutaminase	990	472	34.85			TTE1561	0.985
O163_07740	hypothetical protein	249	473	36.95				0
O163_07745	7-cyano-7-deazaguanine reductase	405	474	32.1			TTE1563	0.97
O163_07750	hypothetical protein	483	474	33.95			TTE1564	0.975
O163_07755	phosphomethylpyrimidine synthase	1299	474	38.88			TTE1565	0.979
O163_07760	hypothetical protein	1677	475	30.47			TTE1567	0.968
O163_07765	hypothetical protein	111	475	28.83				0
O163_07770	thiamine biosynthesis protein ThiH	1506	476	38.71			TTE1568	0.988
O163_07775	hypothetical protein	279	476	37.63			TTE1569	1
O163_07780	NAD-dependent deacetylase	777	477	38.48			TTE1570	0.919
O163_07785	hypothetical protein	417	478	36.93			TTE1571	0.985
O163_07790	molecular chaperone DnaK	621	479	35.75			TTE1572	0.917
O163_07795	membrane protein	315	479	33.02			TTE1573	0.981
O163_07800	cystathionine beta-lyase	1182	480	38.41			TTE1574	0.98
O163_07805	hypothetical protein	102	95	30.39				0
O163_07810	C4-dicarboxylate ABC transporter	1095	94	31.6		HGT		0
O163_07815	heterodisulfide reductase subunit A-like protein	372	93	34.41				0
O163_07820	4Fe-4S ferredoxin	207	93	37.2			TTE0346	0.368
O163_07825	hypothetical protein	321	93	28.04				0
O163_07830	ArsR family transcriptional regulator	288	93	30.56			TTE2468	0.411
O163_07835	peptidase	1167	93	34.96			TTE0315	0.974
O163_07845	NADH-dependent butanol dehydrogenase	1173	92	39.47			TTE0313	0.997
O163_07855	MerR family transcriptional regulator	171	423	30.99			TTE0527	0.982
O163_07860	hypothetical protein	363	423	36.64			TTE1353	0.975
O163_07865	4-hydroxy-3-methylbut-2-enyl diphosphate reductase	867	423	36.33			TTE1352	0.993
O163_07870	1-acyl-sn-glycerol-3-phosphate acyltransferase	579	423	39.21			TTE1351	0.995
O163_07875	cytidylate kinase	675	423	39.85			TTE1350	0.982
O163_07880	hypothetical protein	267	423	35.21			TTE1349	1
O163_07885	hypothetical protein	429	422	35.2			TTE1348	0.986
O163_07890	FAD-dependent oxidoreductase	1221	422	37.76			TTE1347	0.998
O163_07895	phosphoglycerate mutase	621	422	35.43			TTE1346	0.985
O163_07900	arginase	708	422	34.75			TTE1345	0.957
O163_07905	glutamate dehydrogenase	1251	422	40.93			TTE1344	1
O163_07910	N-acetylmannosamine kinase	864	422	37.04			TTE1343	1
O163_07915	2-oxoglutarate ferredoxin oxidoreductase subunit gamma	558	422	41.58			TTE1342	1
O163_07920	2-oxoacid ferredoxin oxidoreductase subunit beta	825	422	43.39			TTE1341	1
O163_07925	2-oxoglutarate ferredoxin oxidoreductase subunit alpha	1137	422	42.04			TTE1340	1
O163_07930	ferredoxin	219	422	41.1			TTE1339	0.986
O163_07940	peptidoglycan-binding protein LysM	558	421	42.65			TTE1337	1
O163_07950	agmatinase	882	420	37.64			TTE1335	0.986
O163_07955	spermidine synthase	834	420	37.29			TTE1334	0.986
O163_07960	acetyltransferase	378	420	31.22			TTE1333	0.992
O163_07965	ribosomal large subunit pseudouridine synthase B	711	420	37.41			TTE1332	0.996
O163_07970	FAD-dependent oxidoreductase	1284	420	43.15			TTE1347	0.201
O163_07975	2-polyprenylphenol hydroxylase	981	420	39.65			TTE1329	0.975
O163_07980	D-alanyl-D-alanine carboxypeptidase	1143	420	37.01			TTE1328	0.987				S11	26-337	L53S, A56K, L108S		MER025203	39-344	2.60e-84
O163_07985	sporulation protein YtfJ	447	420	40.04			TTE1327	1
O163_07990	hypothetical protein	603	420	32.84			TTE1326	0.985
O163_07995	segregation and condensation protein B	507	420	36.69			TTE1325	1
O163_08000	segregation and condensation protein A	744	420	34.01			TTE1324	0.992
O163_08005	peptidase	603	420	42.12			TTE1323	0.995
O163_08015	stage V sporulation protein AEB	357	419	39.5			TTE1321	1
O163_08020	stage V sporulation protein AD	1017	419	41.59			TTE1320	0.988
O163_08030	hypothetical protein	333	418	37.84			TTE1318	1
O163_08035	RNA polymerase sigma70	723	418	36.65			TTE1317	1
O163_08040	ATPase	432	418	38.66			TTE1316	0.993
O163_08045	anti-anti-sigma factor	336	418	33.93			TTE1315	1
O163_08050	D-alanyl-D-alanine carboxypeptidase	1134	417	38.36			TTE1314	0.995				S11	20-377	L51S, A54K, I111S		MER019287	24-381	8.60e-208
O163_08055	tyrosine recombinase XerD	873	417	35.51			TTE1313	0.979
O163_08060	stage II sporulation protein M	624	417	33.81			TTE1312	0.986
O163_08065	histidinol phosphatase	1176	417	37.93			TTE1311	0.987
O163_08070	ADP-ribose pyrophosphatase	543	417	37.02			TTE1310	0.983
O163_08075	hypothetical protein	108	416	32.41				0
O163_08080	hypothetical protein	1074	415	38.45			TTE1309	0.994
O163_08085	UDP-N-acetylmuramyl pentapeptide phosphotransferase	825	415	35.52			TTE1308	0.989
O163_08090	glycosyl transferase	690	415	38.41			TTE1307	0.987
O163_08095	hypothetical protein	909	415	36.41			TTE1306	0.997
O163_08100	thiamin pyrophosphokinase	1122	415	40.02			TTE1305	0.997
O163_08105	hypothetical protein	288	414	24.31			TTE2360	0.28
O163_08110	hypothetical protein	2889	414	33.68		HGT	TTE1465	0.093
O163_08115	hypothetical protein	174	414	31.03				0
O163_08120	hypothetical protein	288	414	32.64				0
O163_08125	major tail protein	579	414	38.69		HGT		0
O163_08130	hypothetical protein	345	414	31.59		HGT		0
O163_08135	hypothetical protein	381	414	33.86		HGT		0
O163_08140	head-tail adaptor protein	324	414	33.33		HGT		0
O163_08145	DNA packaging protein	282	414	34.04				0
O163_08150	hypothetical protein	1092	414	36.81		HGT	TTE1465	0.113
O163_08155	peptidase U35	978	414	37.93		HGT		0				U35	172-286			MER072547	44-158	1.50e-27
O163_08160	nucleoid-structuring protein H-NS	1248	414	35.66		HGT		0
O163_08165	hypothetical protein	162	414	27.78				0
O163_08170	terminase	1722	414	33.62		HGT		0
O163_08175	hypothetical protein	447	414	29.31		HGT		0
O163_08180	hypothetical protein	231	413	25.54				0
O163_08185	hypothetical protein	2475	413	31.39		HGT	TTE0927	0.085
O163_08190	hypothetical protein	237	413	25.32				0
O163_08195	HNH endonuclease	432	413	32.87		HGT		0
O163_08200	hypothetical protein	273	413	29.67			TTE1685	0.289
O163_08205	hypothetical protein	210	413	28.1				0
O163_08210	hypothetical protein	255	412	26.67				0
O163_08215	hypothetical protein	1020	411	28.73		HGT	TTE1685	0.133
O163_08220	hypothetical protein	2766	410	30.69		HGT	TTE0266	0.051
O163_08225	hypothetical protein	804	409	29.23	HGT	HGT		0
O163_08230	hypothetical protein	147	409	36.73				0
O163_08235	hypothetical protein	192	409	30.73			TTE2046	0.19
O163_08240	XRE family transcriptional regulator	198	409	25.76				0
O163_08245	hypothetical protein	468	408	30.98		HGT		0
O163_08250	hypothetical protein	276	408	24.64				0
O163_08255	hypothetical protein	426	408	28.64		HGT		0
O163_08260	hypothetical protein	534	408	35.58		HGT	TTE1363	0.288
O163_08265	hypothetical protein	414	408	27.78			TTE1313	0.234
O163_08275	peptidase S55	682	407	39.88			TTE1303	1				S55	3-212	H35, D161, S176		MER003459	204-414	1.00e-66
O163_08290	hypothetical protein	267	14	39.33			TTE0046	0.602
O163_08295	sigmaK-factor processing regulatory BofA	273	14	30.4			TTE0997	0.356
O163_08300	histidinol phosphatase	273	14	32.23			TTE0043	0.967
O163_08305	diguanylate cyclase	1173	14	35.55			TTE0042	0.992
O163_08310	recombinase RecR	600	13	38.5			TTE0041	0.995
O163_08315	hypothetical protein	336	13	39.58			TTE0040	0.991
O163_08325	response regulator	1899	12	37.18			TTE0038	0.998
O163_08345	adenosine deaminase	447	11	40.94			TTE0037	0.987
O163_08350	transglutaminase	1386	11	36.51			TTE0036	0.95
O163_08355	transposase	636	10	29.56			TTE0714	0.976
O163_08360	hypothetical protein	459	10	30.07			TTE0715	0.954
O163_08365	hypothetical protein	1554	336	32.24			TTE1083	0.928
O163_08370	diguanylate cyclase	2382	336	37.99			TTE1081	0.965
O163_08375	transposase	1542	335	34.31			TTE1124	0.918
O163_08380	hypothetical protein	231	334	36.36			TTE1057	0.987
O163_08385	hypothetical protein	495	334	32.93			TTE0702	0.531
O163_08390	hypothetical protein	183	333	26.23			TTE1056	1
O163_08395	metal-dependent phosphohydrolase	1350	333	37.63			TTE1055	0.973
O163_08400	diguanylate cyclase	807	333	37.79			TTE1052	0.877
O163_08405	hypothetical protein	969	333	40.25			TTE1051	0.637
O163_08410	serine/threonine protein kinase	435	333	42.99			TTE1049	0.986
O163_08415	sulfate transporter	384	333	39.06	HGT		TTE1048	1
O163_08420	sulfate transporter	735	333	39.59			TTE1047	0.992
O163_08425	hypothetical protein	951	332	32.28			TTE1417	0.225
O163_08430	chemotaxis protein	2466	332	35.73			TTE1039	0.957
O163_08435	chemotaxis protein CheY	405	332	40			TTE1038	1
O163_08440	chemotaxis protein	819	332	33.94			TTE1037	0.996
O163_08445	hypothetical protein	582	332	38.49			TTE1036	1
O163_08450	chemotaxis protein CheY	1104	332	39.13			TTE1035	0.989
O163_08455	chemotaxis protein	1536	332	38.28			TTE1034	0.963
O163_08460	chemotaxis protein	1935	332	42.07			TTE1033	0.91
O163_08465	diguanylate cyclase	564	332	37.41			TTE1032	0.957
O163_08475	hypothetical protein	150	30	28			TTE0298	1
O163_08480	hypothetical protein	111	29	33.33			TTE0108	0.833
O163_08485	spore maturation protein	585	29	40.68			TTE0107	0.985
O163_08490	AbrB family transcriptional regulator	255	28	40.78			TTE0106	1
O163_08495	cation transporter	867	27	36.91			TTE0105	0.99
O163_08500	methyltransferase	828	27	37.92			TTE0104	0.993
O163_08505	hypothetical protein	192	27	42.19			TTE0102	1
O163_08510	hypothetical protein	384	27	39.32			TTE0102	0.937
O163_08515	arginine deiminase	1407	26	37.81			TTE0103	0.998
O163_08525	permease	834	25	40.05			TTE0100	0.996
O163_08530	membrane protein	390	25	34.87			TTE0099	0.992
O163_08535	stage 0 sporulation protein	882	24	39.23			TTE0098	0.993
O163_08540	DNA polymerase III subunit delta'	972	24	33.23			TTE0097	0.985
O163_08545	hypothetical protein	450	24	32			TTE0096	0.993
O163_08550	hypothetical protein	330	24	41.21			TTE0095	1
O163_08555	late competence development protein ComFB	627	24	41.95			TTE0094	0.99
O163_08560	ornithine decarboxylase	1419	24	37.98			TTE0093	0.989
O163_08565	Sigma-G inhibitor, Gin	225	24	36.44			TTE0092	0.973
O163_08570	DNA-3-methyladenine glycosylase	567	24	36.51			TTE0091	0.995
O163_08575	transcriptional regulator	948	24	42.93			TTE0090	0.987
O163_08580	glycine cleavage system protein H	378	24	39.42			TTE0089	0.992
O163_08585	dihydrolipoamide dehydrogenase	1386	24	38.31			TTE0088	1
O163_08590	sulfur relay protein TusB/DsrH	279	24	35.48			TTE0087	0.978
O163_08595	intracellular sulfur oxidation protein	360	24	38.89			TTE0086	0.983
O163_08600	oxidoreductase DsrE	354	24	38.7			TTE0085	0.992
O163_08605	transporter	1017	24	39.23			TTE0084	0.988
O163_08610	hypothetical protein	243	24	39.51			TTE0083	0.975
O163_08615	transcriptional regulator	894	23	33.22			TTE0082	0.99
O163_08620	response regulator SirA	243	23	34.98			TTE0081	0.887
O163_08625	hypothetical protein	147	153	28.57			TTE0527	1
O163_08630	hypothetical protein	156	153	38.46			TTE1344	0.392
O163_08635	dihydropyrimidine dehydrogenase subunit A	1395	153	43.66			TTE0567	0.998
O163_08640	ferredoxin-NADP(+) reductase subunit alpha	852	153	39.44			TTE0566	0.989
O163_08645	hypothetical protein	813	153	39.73			TTE0565	0.993
O163_08650	hypothetical protein	132	152	38.64				0
O163_08655	Accessory gene regulator B	573	151	33.68			TTE0563	0.984
O163_08660	histidine kinase	870	151	31.84			TTE0562	0.986
O163_08665	LytTR family transcriptional regulator	711	151	32.77			TTE0561	0.996
O163_08670	hypothetical protein	459	151	34.86			TTE0560	0.961
O163_08675	methyl-accepting chemotaxis protein	813	150	31.73			TTE0558	0.393
O163_08680	3-oxoacyl-ACP synthase	981	150	36.9			TTE0557	0.991
O163_08685	alpha/beta hydrolase	897	150	33.33			TTE0556	0.987				S33	26-148	S100, >D, >H		MER044581	182-313	5.80e-11
O163_08690	acetyltransferase	1212	150	36.63			TTE0555	0.985
O163_08695	acetyl-CoA hydrolase	1296	150	35.19			TTE0554	1
O163_08700	hypothetical protein	1029	150	37.12			TTE0553	1
O163_08705	alpha/beta hydrolase	840	150	33.57			TTE0552	1				S33	7-257	S93, D217, H245		MER037236	21-277	1.40e-21
O163_08710	Receptor family ligand binding domain protein	1272	150	34.98				0
O163_08715	amino acid ABC transporter ATPase	738	150	33.6			TTE0848	0.31
O163_08720	branched-chain amino acid ABC transporter ATP-binding protein	771	150	33.98			TTE0410	0.324
O163_08725	ABC transporter permease	999	150	32.93			TTE0764	0.268
O163_08730	branched-chain amino acid ABC transporter permease	867	150	35.64			TTE0460	0.243
O163_08735	enoyl-CoA hydratase	474	150	33.12			TTE0551	0.866
O163_08740	transcriptional regulator	1410	149	31.13			TTE0550	1
O163_08745	acetyl-CoA acetyltransferase	1185	149	44.3			TTE0549	0.992
O163_08750	3-hydroxybutyryl-CoA dehydrogenase	846	149	37.35			TTE0548	0.993
O163_08755	hypothetical protein	105	149	38.1				0
O163_08760	electron transfer flavoprotein subunit alpha	1008	149	42.76			TTE0547	0.997
O163_08765	electron transfer flavoprotein subunit beta	783	149	41.63			TTE0546	0.996
O163_08770	acyl-CoA dehydrogenase	1143	149	41.21			TTE0545	0.995
O163_08775	crotonase	786	149	38.8			TTE0544	0.981
O163_08780	REX family transcriptional regulator	675	149	36.59			TTE0543	0.995
O163_08785	chemotaxis protein MotB	714	149	41.04			TTE0542	0.979
O163_08790	flagellar motor protein MotA	822	149	41.12			TTE0541	1
O163_08795	thiamine ABC transporter substrate-binding protein	1893	148	33.7			TTE0540	0.994
O163_08800	phosphoglycerate dehydrogenase	945	147	39.37			TTE0539	0.994
O163_08805	O-sialoglycoprotein endopeptidase	1020	146	42.35			TTE0538	0.979				M22	7-323		H115, H119	MER140812	8-324	6.30e-77
O163_08810	30S ribosomal protein S18	450	146	40.44			TTE0537	0.973
O163_08815	peptidase M22	693	146	39.25			TTE0536	0.987				M22	1-224		S94H, L98H	MER062878	1-227	1.10e-42
O163_08820	nucleoid maintenance ATPase YjeE	456	146	39.04			TTE0535	0.98
O163_08825	membrane protein	585	146	38.12			TTE0534	0.985
O163_08830	carbamate kinase	942	145	42.04			TTE0533	0.994
O163_08835	ornithine carbamoyltransferase	942	145	42.57			TTE0532	0.997
O163_08845	amidohydrolase	1152	144	43.06			TTE0530	0.995
O163_08850	hypothetical protein	672	144	35.42			TTE0529	0.973
O163_08855	cobinamide adenolsyltransferase	528	144	39.77			TTE0526	0.966
O163_08860	hypothetical protein	300	144	41.67			TTE0525	0.95
O163_08865	copper amine oxidase	669	144	35.43			TTE0524	0.987
O163_08870	peptide chain release factor 2	1044	143	41.19			TTE0523	0.994
O163_08875	preprotein translocase subunit SecA	2706	143	40.72			TTE0522	0.999
O163_08880	membrane protein	561	142	42.96			TTE0521	0.876
O163_08885	transcriptional regulator	516	142	39.34			TTE0520	0.971
O163_08890	hypothetical protein	585	142	41.37			TTE0519	0.985
O163_08895	diguanylate cyclase	1275	142	34.67			TTE0518	0.877
O163_08905	hypothetical protein	642	141	40.5			TTE0517	1
O163_08910	hypothetical protein	555	141	39.46			TTE0516	0.989
O163_08915	ABC transporter	723	141	40.66			TTE0514	0.992
O163_08920	amino acid ABC transporter permease	663	141	41.18			TTE0513	0.991
O163_08925	amino acid ABC transporter substrate-binding protein	828	141	39.01			TTE0512	0.927
O163_08930	hypothetical protein	201	140	47.26			TTE0510	1
O163_08935	peptidase M20	1182	140	39.42			TTE0596	0.435				M20D	20-393	D81E	D79, D107, E140, H364	MER180918	8-379	5.70e-99
O163_08940	FlgN family protein	471	140	30.57			TTE0507	0.949
O163_08945	flagellar biosynthesis protein FliS	405	140	36.05			TTE0506	0.97
O163_08950	flagellar hook protein FliD	1590	140	37.23			TTE0505	0.951
O163_08955	flagellar protein FlaG	342	140	35.96			TTE0504	0.973
O163_08960	hypothetical protein	96	140	28.12				0
O163_08965	sporulation protein Spo0E	183	140	37.16			TTE0503	0.95
O163_08970	flagellin	1143	139	46.02			TTE0499	0.358
O163_08975	carbon storage regulator	228	139	34.21			TTE0498	0.987
O163_08980	flagellar assembly protein FliW	483	139	33.75			TTE0497	0.938
O163_08985	hypothetical protein	567	139	35.63			TTE0496	0.989
O163_08990	flagellar hook-associated protein FlgL	891	139	39.06			TTE0495	0.892
O163_08995	flagellar hook-associated protein FlgK	1449	139	40.44			TTE0494	0.942
O163_09000	FlgN family protein	477	139	37.53			TTE0493	0.962
O163_09005	Anti-sigma-28 factor FlgM family protein	276	139	30.43			TTE0492	1
O163_09010	flagellar protein	423	139	38.53			TTE0491	1
O163_09015	amidophosphoribosyltransferase	687	139	39.74			TTE0490	0.996
O163_09020	ATPase AAA	2298	139	39.73			TTE0489	0.995
O163_09025	S-adenosylmethionine synthetase	1188	138	44.78			TTE0488	0.995
O163_09035	N-acetyl-gamma-glutamyl-phosphate reductase	1035	761	39.42			TTE2498	0.974
O163_09040	ornithine acetyltransferase	1221	761	40.38			TTE2497	0.956				T05	189-406	T189		MER011829	215-441	8.70e-49
O163_09045	acetylglutamate kinase	900	761	39.89			TTE2496	0.99
O163_09050	acetylornithine aminotransferase	1182	761	41.29			TTE2495	0.998
O163_09055	argininosuccinate synthase	1233	761	38.77			TTE2494	0.993
O163_09060	argininosuccinate lyase	1317	761	35			TTE2493	0.952
O163_09065	hypothetical protein	487	760	37.78			TTE2646	0.857
O163_09070	transposase	573	401	33.51			TTE0865	0.974
O163_09075	dihydrodipicolinate reductase	1041	402	43.71			TTE1234	0.988
O163_09080	2-amino-4-ketopentanoate thiolase subunit alpha	312	402	44.55			TTE1235	0.99
O163_09085	2-amino-4-ketopentanoate thiolase subunit beta	1410	402	43.12			TTE1236	0.981
O163_09090	D-ornithine aminomutase s component	384	402	42.97			TTE1237	1
O163_09095	dioxygenase	2205	402	42.4			TTE1238	0.993
O163_09100	reactivating factor for adenosylcobalamine-dependent D-ornithine aminomutase	1344	402	41			TTE1239	0.995
O163_09105	alanine racemase	1065	402	38.59			TTE1207	0.175
O163_09110	AsnC family transcriptional regulator	450	402	41.11			TTE1242	1
O163_09115	thiouridylase	1095	402	37.08			TTE1243	0.992
O163_09120	hypothetical protein	252	402	35.71			TTE1244	0.988
O163_09135	hypothetical protein	279	403	37.99			TTE1249	1
O163_09140	Holliday junction resolvase	420	403	38.57			TTE1250	0.993
O163_09145	hypothetical protein	294	403	42.86			TTE1251	0.969
O163_09150	Fur family transcriptional regulator	438	404	37.44			TTE1252	0.966
O163_09155	ribonuclease J	1665	404	44.2			TTE1253	0.996
O163_09160	hypothetical protein	471	404	38.85			TTE1254	0.987
O163_09165	ABC transporter substrate-binding protein	1047	404	35.05			TTE1255	0.994
O163_09170	O-methyltransferase	639	404	38.34			TTE1256	0.991
O163_09175	peptidase U32	1224	404	40.44			TTE1257	0.993				U32	25-407			MER019302	25-407	3.50e-230
O163_09180	cell division protein FtsI	1599	404	38.59			TTE1258	0.977
O163_09185	RNA polymerase sigma 70	696	404	38.79			TTE1259	0.996
O163_09190	HAD family hydrolase	501	404	34.33			TTE1260	1
O163_09195	shikimate 5-dehydrogenase	843	404	38.08			TTE1261	0.993
O163_09200	type II secretion system protein E	1671	404	41.95			TTE1262	0.996
O163_09205	twitching motility protein PilT	1056	404	41.38			TTE1263	0.994
O163_09210	type II secretion system protein F	1212	404	38.86			TTE1264	0.983
O163_09215	N-terminal cleavage protein	375	404	35.73			TTE1265	0.581
O163_09220	peptidase A24	759	404	33.86			TTE1266	0.992				A24A	18-246	D117, X176D		MER063621	18-251	1.10e-46
O163_09225	hypothetical protein	459	404	34.2			TTE1267	0.546
O163_09230	N-terminal cleavage protein	672	404	34.82			TTE1268	0.498
O163_09235	N-terminal cleavage protein	510	404	31.96			TTE1269	0.572
O163_09240	hypothetical protein	660	404	33.64			TTE1270	0.342
O163_09245	Late competence development protein ComFB	261	404	37.55			TTE1271	1
O163_09250	heat shock protein Hsp70	942	404	33.76			TTE1272	0.984
O163_09255	fimbrial protein	534	404	34.08			TTE1273	0.977
O163_09260	pilus assembly protein PilO	726	404	34.57			TTE1274	0.992
O163_09265	shikimate kinase	516	404	38.57			TTE1275	0.994
O163_09270	endonuclease IV	867	404	40.25			TTE1276	0.99
O163_09275	gamma-glutamyl kinase	1119	404	40.84			TTE1277	0.992
O163_09280	gamma-glutamyl phosphate reductase	1245	404	41.04			TTE1278	0.995
O163_09285	3-dehydroquinate dehydratase	447	404	40.94			TTE1279	0.993
O163_09290	peptidase M24	1068	404	38.48			TTE1280	0.989				M24B	125-351	H196, H284, H295	D213, D224, H288, E317, E331	MER005462	130-356	6.20e-75
O163_09295	elongation factor P	558	404	41.4			TTE1281	0.984
O163_09300	hypothetical protein	477	404	43.4			TTE1282	0.994
O163_09305	stage III sporulation protein AA	993	404	39.68			TTE1283	0.997
O163_09310	stage III sporulation protein AB	513	404	38.99			TTE1284	0.982
O163_09315	stage III sporulation protein AC	198	404	33.33			TTE1285	1
O163_09325	stage III sporulation protein AE	1155	405	38.1			TTE1287	0.982
O163_09330	stage III sporulation protein AF	519	405	33.72			TTE1288	0.977
O163_09335	stage III sporulation protein AG	576	405	40.8			TTE1289	0.99
O163_09340	stage III sporulation protein AH	537	405	36.69			TTE1290	0.983
O163_09345	alkaline-shock protein	411	405	40.88			TTE1291	1
O163_09350	transcription antitermination protein NusB	423	405	39.72			TTE1292	1
O163_09355	bifunctional 5,10-methylene-tetrahydrofolate dehydrogenase/ 5,10-methylene-tetrahydrofolate cyclohydrolase	843	405	39.74			TTE1293	0.986
O163_09360	exodeoxyribonuclease VII large subunit	1215	405	39.42			TTE1294	0.995
O163_09365	exodeoxyribonuclease VII small subunit	228	405	31.14			TTE1295	1
O163_09375	hypothetical protein	588	406	36.56			TTE1297	0.99
O163_09380	1-deoxy-D-xylulose-5-phosphate synthase	1869	406	39			TTE1298	0.994
O163_09385	RNA methyltransferase	798	406	38.1			TTE1299	1
O163_09390	inorganic polyphosphate/ATP-NAD kinase	852	406	37.09			TTE1300	1
O163_09395	arginine repressor ArgR	468	406	37.82			TTE1301	0.974
O163_09400	DNA repair protein RecN	1701	406	34.51			TTE1302	0.997
O163_09405	DNA gyrase subunit B	1899	878	40.07			TTE0010	0.997
O163_09410	tRNA-binding protein	330	877	35.76			TTE0009	0.963
O163_09415	UDP-N-acetylmuramyl peptide synthase	1353	877	35.4			TTE0008	0.991
O163_09420	glutamine amidotransferase	729	877	33.33			TTE0007	0.996
O163_09425	alpha-glucosidase	2256	876	36.66			TTE0006	0.993	Gal_mutarotas_2|Glyco_hydro_31	GH31	3.2.1.20
O163_09430	hypothetical protein	258	876	32.56			TTE0005	1
O163_09435	DNA repair protein RecF	1095	876	33.79			TTE0004	0.992
O163_09440	RNA-binding protein S4	207	876	33.82			TTE0003	1
O163_09445	DNA polymerase III subunit beta	1113	876	37.65			TTE0002	0.981
O163_09450	chromosome replication protein DnaA	1332	875	36.71			TTE0001	1
O163_09455	50S ribosomal protein L34	135	874	35.56			TTE2802	1
O163_09460	ribonuclease P	351	874	38.18			TTE2801	0.991
O163_09465	membrane protein	210	874	32.38			TTE2800	1
O163_09475	DNA-binding protein	621	873	39.94			TTE2798	0.99
O163_09480	tRNA modification GTPase	1389	873	36.79			TTE2796	0.996
O163_09485	tRNA uridine 5-carboxymethylaminomethyl modification protein	1902	873	41.22			TTE2795	0.99
O163_09490	16S rRNA methyltransferase	720	873	35.28			TTE2794	0.987
O163_09495	NTP pyrophosphohydrolase	447	872	41.16			TTE2793	0.973
O163_09500	chromosome partitioning protein ParB	807	872	37.17			TTE2792	0.989
O163_09505	sporulation initiation inhibitor Soj	768	872	38.54			TTE2791	0.988
O163_09510	plasmid partitioning protein ParB	864	872	38.19			TTE2790	0.986
O163_09515	hypothetical protein	111	872	27.03				0
O163_09520	cysteine desulfurase	1143	872	41.21			TTE2789	0.99
O163_09525	hypothetical protein	504	872	36.71			TTE2788	0.994
O163_09535	cyanophycinase	834	871	43.65			TTE2786	0.996				S51	19-250	S135, H177, E204		MER005768	15-248	2.50e-44
O163_09540	cyanophycin synthetase	2640	871	40.23			TTE2785	1
O163_09550	mechanosensitive ion channel protein MscS	849	870	38.4			TTE2783	1
O163_09555	hypothetical protein	213	870	39.91			TTE2782	1
O163_09560	30S ribosomal protein S6	288	870	37.85			TTE2781	1
O163_09575	hypothetical protein	348	869	30.17			TTE2778	0.878
O163_09580	hypothetical protein	909	869	39.49			TTE2777	1
O163_09585	exopolyphosphatase	1968	869	36.94			TTE2776	0.998
O163_09590	50S ribosomal protein L9	444	869	36.94			TTE2775	1
O163_09595	DNA helicase	1335	869	40.45			TTE2774	1
O163_09600	cAMP-binding protein	690	869	34.64			TTE2773	0.974
O163_09605	hydroxylamine reductase	1650	868	38			TTE2772	0.993
O163_09610	XRE family transcriptional regulator	969	867	31.89			TTE2771	0.969
O163_09615	hypothetical protein	153	866	33.33				0
O163_09620	hypothetical protein	717	865	29.01			TTE0434	0.588
O163_09625	hypothetical protein	669	864	32.74		HGT		0
O163_09630	hypothetical protein	150	863	30				0
O163_09635	hypothetical protein	1128	862	32.71		HGT	TTE2766	0.992
O163_09640	hypothetical protein	588	862	34.01		HGT	TTE2765	1
O163_09645	hypothetical protein	174	861	34.48			TTE2747	0.789
O163_09650	hypothetical protein	333	860	27.03			TTE2770	0.964
O163_09655	multidrug ABC transporter ATPase	1734	860	34.14			TTE2769	0.978
O163_09660	peptidase S41	1320	860	31.44			TTE2745	0.882
O163_09665	hypothetical protein	939	859	27.58			TTE2455	0.221
O163_09670	hypothetical protein	339	858	33.92			TTE0865	1
O163_09675	hypothetical protein	94	95	27.66			TTE0423	1
O163_09680	bile acid:sodium symporter	1020	95	31.76		HGT		0
O163_09685	NADPH-dependent FMN reductase	540	96	33.7				0
O163_09690	transcriptional regulator	585	96	31.45			TTE0316	1
O163_09695	hypothetical protein	984	96	33.23			TTE0317	0.994
O163_09700	hypothetical protein	1098	96	35.97			TTE0318	1
O163_09705	2-hydroxyglutaryl-CoA dehydratase	963	96	39.36			TTE0319	0.991
O163_09710	phosphate ABC transporter ATP-binding protein	720	96	35.42			TTE0320	0.979
O163_09715	membrane protein	753	96	38.51			TTE0321	0.984
O163_09720	hypothetical protein	1938	97	32.77			TTE0322	0.916
O163_09725	DNA-directed RNA polymerase subunit sigma	522	97	33.72			TTE0323	0.821
O163_09730	leucyl-tRNA synthetase	2460	98	40.69			TTE0324	0.982
O163_09735	ribokinase	1098	98	38.34			TTE0326	0.945
O163_09740	pseudouridine-5'-phosphate glycosidase	924	98	38.74			TTE0327	0.905
O163_09745	tlp	258	99	32.17			TTE0328	0.941
O163_09750	phosphate starvation-inducible protein PhoH	999	100	37.14			TTE0329	0.858
O163_09755	phosphate transport regulator	615	100	36.91			TTE0330	0.799
O163_09760	PTS mannitol transporter subunit IIB	1434	101	43.44			TTE0339	1
O163_09765	transcription antitermination protein BlgG	2022	101	36.55			TTE0340	1
O163_09770	PTS mannitol transporter subunit IIA	441	101	38.1			TTE0341	1
O163_09775	mannitol-1-phosphate 5-dehydrogenase	1170	101	34.36			TTE0342	0.974
O163_09780	hypothetical protein	144	101	31.25				0
O163_09785	2', 3'-cyclic nucleotide 2'-phosphodiesterase	3687	101	40.82			TTE0343	0.987
O163_09790	hypothetical protein	1029	101	37.22			TTE0344	0.927
O163_09795	hypothetical protein	795	102	40.88			TTE0345	0.996
O163_09800	hypothetical protein	246	102	36.18			TTE0346	1
O163_09805	hypothetical protein	741	103	36.3			TTE0348	0.935
O163_09810	transcriptional regulator	1086	104	34.9			TTE0349	1
O163_09815	ABC transporter substrate-binding protein	1752	105	39.55			TTE0350	0.993
O163_09820	peptide ABC transporter permease	993	105	38.37			TTE0351	1
O163_09825	peptide ABC transporter permease	843	105	38.91			TTE0352	1
O163_09830	peptide ABC transporter ATPase	963	105	38.63			TTE0353	0.997
O163_09835	peptide ABC transporter ATPase	960	105	37.08			TTE0354	0.853
O163_09840	glycoside hydrolase	2502	105	37.33				0
O163_09850	glycosyl hydrolase family 5	1143	106	35.43			TTE0359	1	Cellulase	GH5	3.2.1.4
O163_09855	lactoylglutathione lyase	453	106	36.2			TTE0360	0.993
O163_09860	metal ABC transporter permease	792	107	39.52			TTE0361	0.989
O163_09865	zinc ABC transporter ATP-binding protein	774	107	41.09			TTE0362	0.992
O163_09875	zinc ABC transporter substrate-binding protein	879	108	36.41			TTE0365	0.976
O163_09880	Fur family transcriptional regulator	417	108	35.73			TTE0366	0.957
O163_09885	magnesium chelatase	990	109	38.79			TTE0367	0.948
O163_09890	hypothetical protein	1146	109	37.7			TTE0368	1
O163_09895	hypothetical protein	1299	109	33.72			TTE0369	0.949
O163_09900	cobinamide adenolsyltransferase	516	110	41.86			TTE0370	0.988
O163_09905	iron ABC transporter substrate-binding protein	984	111	39.33			TTE0372	0.985
O163_09910	corrinoid ABC transporter permease	993	111	42.4			TTE0373	0.976
O163_09915	iron ABC transporter ATP-binding protein	819	111	39.19			TTE0374	0.996
O163_09920	cobyrinic acid a,c-diamide synthase	1359	111	37.6			TTE0375	0.978
O163_09925	cobyric acid synthase	1527	111	38.31			TTE0376	0.949
O163_09930	cobalamin biosynthesis protein CobD	951	111	35.33			TTE0377	0.908
O163_09935	hypothetical protein	483	111	39.96			TTE0378	0.975
O163_09940	hypothetical protein	735	111	38.78			TTE0379	0.902
O163_09945	threonine-phosphate decarboxylase	1131	111	39.35			TTE0380	0.904
O163_09950	adenosylcobinamide kinase	558	111	36.2			TTE0381	0.946
O163_09955	cobalamin synthase	747	111	34			TTE0382	0.895
O163_09960	hypothetical protein	303	111	35.64			TTE2319	0.28
O163_09965	hypothetical protein	91	112	25.27			TTE0298	1
O163_09970	hypothetical protein	797	643	36.01		HGT	TTE2069	0.796
O163_09975	transcriptional modulator of MazE/toxin MazF	339	643	36.58			TTE2166	0.384
O163_09980	CopG family transcriptional regulator	252	643	36.11				0
O163_09985	hypothetical protein	834	643	32.25				0
O163_09990	hypothetical protein	177	643	40.68			TTE2070	0.69
O163_09995	hypothetical protein	198	643	36.87			TTE2057	0.677
O163_10000	hypothetical protein	234	643	41.45			TTE2074	0.909
O163_10005	ATPase	1230	643	36.75			TTE2075	0.971
O163_10010	hypothetical protein	1479	643	34.62			TTE2076	0.87
O163_10015	hypothetical protein	564	643	39.36	HGT		TTE2077	0.925
O163_10020	foldase PrsA	795	643	33.08			TTE2078	0.883
O163_10025	hypothetical protein	252	643	40.08			TTE2079	0.845
O163_10030	hypothetical protein	558	643	36.2			TTE2080	0.913
O163_10035	plasmid partitioning protein ParB	1290	643	36.43		HGT	TTE2081	0.89
O163_10040	hypothetical protein	648	644	24.07			TTE2082	0.963
O163_10045	hypothetical protein	657	645	30.75			TTE2083	0.725
O163_10050	hypothetical protein	837	645	34.05			TTE2461	0.072
O163_10055	hypothetical protein	282	645	31.91				0
O163_10060	hypothetical protein	1815	645	41.38			TTE2084	0.803
O163_10065	transposase	804	645	33.58			TTE2086	0.863
O163_10070	S-layer protein	1425	645	38.6			TTE2087	0.92
O163_10075	hypothetical protein	603	645	36.15			TTE2088	0.885
O163_10080	hypothetical protein	207	645	35.75			TTE2090	0.853
O163_10085	hypothetical protein	618	645	37.86			TTE2091	0.795
O163_10090	hypothetical protein	1698	645	38.63			TTE2092	0.772	Peptidase_M23|SLT	GH23		M23B	233-361	H343	H264, D268, H345	MER024278	276-401	3.60e-32
O163_10095	hypothetical protein	1983	645	41.4			TTE2094	0.411
O163_10100	type VI secretion protein	1917	645	36.93			TTE2097	0.881
O163_10105	hypothetical protein	600	645	36.33			TTE2098	0.965
O163_10110	hypothetical protein	318	645	36.79			TTE2099	0.895
O163_10115	hypothetical protein	333	645	42.34			TTE2100	0.902
O163_10120	hypothetical protein	303	645	39.6			TTE2101	0.87
O163_10125	hypothetical protein	156	645	39.74				0
O163_10130	hypothetical protein	204	646	20.59				0
O163_10135	hypothetical protein	777	647	34.11			TTE2104	0.571
O163_10140	hypothetical protein	522	647	34.87	HGT		TTE2107	0.276
O163_10145	hypothetical protein	450	647	35.11			TTE2105	0.779
O163_10150	hypothetical protein	408	647	36.03				0
O163_10155	hypothetical protein	1476	647	38.35			TTE2108	0.839
O163_10160	ATPase AAA	2172	647	38.67			TTE2109	0.902
O163_10165	antitermination factor NusG	543	647	40.88			TTE2111	0.739
O163_10170	hypothetical protein	231	647	40.69			TTE2112	0.855
O163_10175	hypothetical protein	2271	647	40.86		HGT	TTE2114	0.939
O163_10185	hypothetical protein	576	648	40.8			TTE2117	0.487
O163_10190	hypothetical protein	516	649	30.62			TTE2121	0.977
O163_10195	excisionase	288	649	34.03			TTE2123	0.842
O163_10200	hypothetical protein	234	649	29.06			TTE2124	0.948
O163_10205	XRE family transcriptional regulator	435	650	30.11			TTE2125	0.951
O163_10210	hypothetical protein	504	650	33.33			TTE2126	0.856
O163_10215	tyrosine recombinase XerC	1176	650	33.16			TTE2127	0.767
O163_10225	hypothetical protein	2739	651	36.04			TTE2733	0.048
O163_10230	transcriptional regulator	1215	652	35.64			TTE0026	0.985
O163_10235	hypothetical protein	576	653	31.94				0
O163_10240	transposase	542	626	33.21	HGT	HGT	TTE0846	0.978
O163_10245	CRISPR-associated protein Cas2	270	627	29.63			TTE2657	0.393
O163_10250	transposase	330	628	29.09		HGT		0
O163_10255	hypothetical protein	108	628	33.33				0
O163_10260	hypothetical protein	108	628	26.85				0
O163_10265	CRISPR-associated protein Cas1	981	628	34.56			TTE2658	0.462
O163_10270	CRISPR-associated protein Cas4	513	628	34.31			TTE2659	0.329
O163_10275	CRISPR-associated protein Cas3	2334	628	32.43			TTE2660	0.296
O163_10280	CRISPR-associated protein Cas5	747	628	34.67			TTE2661	0.133
O163_10285	CRISPR-associated protein	930	628	34.52			TTE2662	0.227
O163_10290	CRISPR-associated protein Cst1	1647	628	30.9				0
O163_10295	CRISPR-associated protein Cas6	789	628	31.18			TTE2667	0.183
O163_10300	hypothetical protein	1164	629	37.03			TTE1087	0.439
O163_10305	competence protein ComE	1245	630	41.93			TTE2430	0.502
O163_10310	pyruvate kinase	225	630	35.56			TTE2431	0.554
O163_10315	toxin of toxin-antitoxin (TA) system	264	630	28.03			TTE2611	0.241
O163_10320	prevent-host-death protein	258	630	34.5				0
O163_10325	chemotaxis protein CheY	804	631	37.19			TTE1101	0.854
O163_10330	diguanylate cyclase	2010	631	38.61			TTE1100	0.889
O163_10335	glycosyl transferase	1425	632	32.07			TTE1399	0.089
O163_10340	hypothetical protein	1158	632	31			TTE1322	0.14
[truncated: 797 more rows]

## Sheet: G.thermoglucosidasius
			HGT analyses
[truncated: 3,677 more rows]

[truncated: 2 more sheets: G.1Y4MC1, Thermoanaerobacter sp. YS13]
