# Supplementary material for: Analysis of three genomes within the thermophilic bacterial species Caldanaerobacter subterraneus with a focus on carbon monoxide dehydrogenase evolution and hydrolase diversity
Source: BMC Genomics. 2015 Oct 7;16:757. doi: 10.1186/s12864-015-1955-9 (PMC4596419; doi:10.1186/s12864-015-1955-9)
Supplement: Additional file 8: Table S3. — Esterases found in C. subterraneus genomes. (XLSX 7 kb) [file 12864_2015_1955_MOESM8_ESM.xlsx]

## Sheet: Hoja1
Product	C. subterraneus subsp. pacificus	C. subterraneus subsp. tengcongensis	C. subterraneus subsp. yonseiensis	Substrates	Reference
Hypothetical protein	CDSM653_00001*	TTE0035	O163_11495*
Lysophospholipase	CDSM653_00451	TTE0419	O163_13655
Predicted hydrolase	CDSM653_00569	TTE0552	O163_08705
Esterase [Acetyltransferase and hydrolase with the alpha/beta hydrolase fold]		TTE0555	O163_08690	tributyrin, p-nitrophenyl (NP)-propionate and p-NP-butyrate	Zhang et al.(2003)
Esterase [Predicted hydrolase]	CDSM653_00573	TTE0556	O163_08685	O‐benzyl lactic acid ethyl ester	Grosse et al. (2010)
Lipase/ feruloyl esterase [Alpha/beta hydrolase)]	CDSM653_01673	TTE1809	O163_00715	triacylglycerols, monoacylglycerols, esters of secondary alcohols, p-nitrophenyl esters, methyl-substituted phenolic esters and feruloylated oligosaccharides	Royter et al. (2009); Abokitse et al. (2010)
Esterase [Alpha/beta hydrolase]		TTE2321	O163_12825	wide range of ester substrates, including p-nitrophenyl esters and triacylglycerides	Rao et al. (2011)
Alpha/beta hydrolase	CDSM653_02293	TTE2547	O163_12350
Alpha/beta superfamily hydrolase/acyltransferase	CDSM653_00572
Aacetylxylan esterase [xylanase/chitin deacetylase]	CDSM653_00905	TTE0866	O163_01595	cellulose acetate	Moriyoshi et al. (2013)	et al. (2010)
	*HGT
	Original annotation in brackets
