# Supplementary material for: Analysis of three genomes within the thermophilic bacterial species Caldanaerobacter subterraneus with a focus on carbon monoxide dehydrogenase evolution and hydrolase diversity
Source: BMC Genomics. 2015 Oct 7;16:757. doi: 10.1186/s12864-015-1955-9 (PMC4596419; doi:10.1186/s12864-015-1955-9)
Supplement: Additional file 10: Table S2. — Glycohydrolases found in C. subterraneus genomes. (XLSX 7 kb) [file 12864_2015_1955_MOESM10_ESM.xlsx]

## Sheet: Hoja2
CAZy Families	Product	C. subterraneus subsp. pacificus	C. subterraneus subsp. tengcongensis	C. subterraneus subsp. yonseiensis
GH1	Beta-glucosidase/6-phospho-beta- glucosidase/beta- galactosidase	CDSM653_00331	TTE0338	-
	Beta-glucosidase/6-phospho-beta- glucosidase/beta- galactosidase	-	TTE0358	-
GH3	beta-glucosidase	CDSM653_00205	TTE0215	O163_04280
GH4	6-phospho-beta-glucosidase [alpha-galactosidase]	CDSM653_00330	TTE0337	-
	alpha-galactosidase	CDSM653_02146	-	-
GH5	cellulase	-	TTE0359	O163_09850
GH15	glucoamylase [hypothetical protein]	CDSM653_01678	TTE1813	O163_00695
GH18	hypothetical protein	CDSM653_00225	TTE0240	O163_04195
	hypothetical protein	CDSM653_00902	TTE0862	O163_01580
	hypothetical protein	CDSM653_01622	TTE1747	O163_01020
	hypothetical protein	CDSM653_02421	TTE2668	O163_06760
GH20	N-acetyl-beta-hexosaminidase	CDSM653_01797	TTE1930	-
GH23	lytic murein transglycosylase	CDSM653_00915	TTE0876	O163_01650
	lytic murein transglycosylase	CDSM653_00922	TTE0883	-
	membrane proteins related to metalloendopeptidase	CDSM653_02567*	-	-
	metalloendopeptidase-like membrane protein	-	-	O163_04815
	metalloendopeptidase-like membrane protein	-	TTE2092	O163_10090
GH30	O-glycosyl hydrolase family protein	-	TTE2348	-
	O-glycosyl hydrolase family protein	-	TTE2349	-
GH31	alpha-glucosidase	CDSM653_01802*	TTE1934*	-
	alpha-glucosidase	CDSM653_02512	TTE0006	O163_09425
GH65	trehalose phosphorylase [trehalose and maltose hydrolase ( phosphorylase)]	CDSM653_00845	TTE0807	O163_12265
	kojibiose phosphorylase [trehalose and maltose hydrolase ( phosphorylase)]	-	TTE0798	O163_12220
GH94|GT84	cyclic beta 1-2 glucan synthetase	CDSM653_01898	TTE2146	-
GH109	dehydrogenase and related proteins	CDSM653_01821	TTE1951	-
GH130	glycosylase	CDSM653_00044	TTE0062	O163_11805
	glycosylase	CDSM653_00045	TTE0063	O163_11810
	glycosylase	CDSM653_02364	TTE2626	O163_02230
	*HGT
	Original annotation in brackets
