# Supplementary material for: Analysis of three genomes within the thermophilic bacterial species Caldanaerobacter subterraneus with a focus on carbon monoxide dehydrogenase evolution and hydrolase diversity
Source: BMC Genomics. 2015 Oct 7;16:757. doi: 10.1186/s12864-015-1955-9 (PMC4596419; doi:10.1186/s12864-015-1955-9)
Supplement: Additional file 11: Table S4. — Proteases found in C. subterraneus genomes. (XLSX 11 kb) [file 12864_2015_1955_MOESM11_ESM.xlsx]

## Sheet: Hoja3
Protease Subfamily	Product	C. subterraneus subsp. pacificus	C. subterraneus subsp. tengcongensis	C. subterraneus subsp. yonseiensis
A08	lipoprotein signal peptidase	CDSM653_01126	TTE1539	O163_12900
	lipoprotein signal peptidase	CDSM653_01456	TTE1539	O163_12900
A24A	Signal peptidase, cleaves prepilin-like proteins	CDSM653_01187	TTE1266	O163_09220
	Signal peptidase, cleaves prepilin-like proteins	CDSM653_01188	TTE1266	O163_09220
A25	germination protease	CDSM653_00983	TTE0946
A31	hydrogenase 3 maturation protease	CDSM653_01577	TTE1696	O163_06415
C15	pyrrolidone-carboxylate peptidase			O163_13575
	pyrrolidone-carboxylate peptidase		TTE0678
	pyrrolidone-carboxylate peptidase		TTE1612	O163_02925
C26	GMP synthase	CDSM653_00604	TTE0583	O163_03525
	carbamoyl phosphate synthase small subunit	CDSM653_00853	TTE0815	O163_13160
	anthranilate/para-aminobenzoate synthase component II	CDSM653_01499	TTE1582	O163_03085
	glutamine amidotransferase		TTE2700	O163_04695
C40	cell wall-associated hydrolase (invasion-associated proteins)	CDSM653_00920	TTE0880	O163_01670
C44	amidophosphoribosyltransferase	CDSM653_00850	TTE0812	O163_12290
	asparagine synthase	CDSM653_00855	TTE0817	O163_13150
	glucosamine--fructose-6-phosphate aminotransferase	CDSM653_01937	TTE2190	O163_07520
C56	intracellular protease/amidase	CDSM653_01017	TTE0986	O163_06920
I04	serine protease inhibitor	CDSM653_01476	TTE1560	O163_07725
M01	aminopeptidase	CDSM653_02439	TTE2694
M03B	oligoendopeptidase F	CDSM653_01042	TTE1010	O163_07045
	oligoendopeptidase F	CDSM653_02092	TTE2488	O163_02595
	oligoendopeptidase F	CDSM653_02444	TTE2705	O163_04670
M15D	D-alanyl-D-alanine dipeptidase	CDSM653_02284	TTE2535	O163_11580
M16B	Zn-dependent peptidase	CDSM653_01303	TTE1385	O163_05875
	Zn-dependent peptidase	CDSM653_01529	TTE1655	O163_03260
	Zn-dependent peptidase	CDSM653_01530	TTE1656	O163_03255
M18	aminopeptidase	CDSM653_01557	TTE1680	O163_06330
M19	Zn-dependent dipeptidase	CDSM653_01879	TTE2129	O163_14100
M20A	acetylornithine deacetylase	CDSM653_00372	TTE0388	O163_14045
	dipeptidase PepV	CDSM653_01621	TTE1746	O163_01025
M20B	peptidase T	CDSM653_01672	TTE1808	O163_00720
M20D	metal-dependent amidase/aminoacylase/carboxypeptidase	CDSM653_00614	TTE0596	O163_03475
	metal-dependent amidase/aminoacylase/carboxypeptidase			O163_08935
M22	hydrogenase maturation factor	CDSM653_00109	TTE0131
	translation factor (Sua5)	CDSM653_00121	TTE0145	O163_11060
	hypothetical protein	CDSM653_00546	TTE0536	O163_08815
	DNA-binding/iron metalloprotein/AP endonuclease	CDSM653_00548	TTE0538	O163_08805
	acylphosphatase	CDSM653_01632	TTE1765	O163_00920
M23B	metalloendopeptidase-like membrane protein	CDSM653_00143	TTE0169	O163_04560
	metalloendopeptidase-like membrane protein	CDSM653_00886	TTE0841	O163_01495
	metalloendopeptidase-like membrane protein	CDSM653_02203*
	metalloendopeptidase-like membrane protein	CDSM653_02567*
	metalloendopeptidase-like membrane protein	CDSM653_00949	TTE0907	O163_01800
	metalloendopeptidase-like membrane protein		TTE1975	O163_13210
	metalloendopeptidase-like membrane protein			O163_04815
	metalloendopeptidase-like membrane protein		TTE2092	O163_10090
	metalloendopeptidase-like membrane protein	CDSM653_02436	TTE2691
M24A	methionine aminopeptidase		TTE2270	O163_12650
M24B	Xaa-Pro aminopeptidase	CDSM653_01200	TTE1280	O163_09290
M29	hypothetical protein	CDSM653_00166*
M38	N-acetylglucosamine-6-phosphate deacetylase	CDSM653_00221	TTE0232	O163_04205
	imidazolonepropionase	CDSM653_00475	TTE0451	O163_01305
	isoaspartyl dipeptidase	CDSM653_00884	TTE0837	O163_01480
	dihydroorotase	CDSM653_01448	TTE1533	O163_12935
	cytosine deaminase	CDSM653_01509	TTE1593	O163_03020
M41	ATP-dependent Zn protease		TTE0122	O163_10945
	ATP-dependent Zn protease	CDSM653_01852	TTE1992	O163_07170
	ATP-dependent Zn protease	CDSM653_02075	TTE2393	O163_00125
M42	cellulase M-like protein	CDSM653_00463	TTE0441	O163_01365
	cellulase M-like protein	CDSM653_00464	TTE0442	O163_01360
	M42 peptidase	CDSM653_00158*
	cellulase M-like protein	CDSM653_00465	TTE0443	O163_01355
M48A	Zn-dependent protease with chaperone function	CDSM653_01021	TTE0991	O163_06945
M48B	heat shock protein HtpX	CDSM653_01658	TTE1794	O163_00795
M50B	Zn-dependent protease	CDSM653_00950	TTE0908	O163_01805
	membrane-associated Zn-dependent protease 1	CDSM653_01321	TTE1401	O163_05795
M55	hypothetical protein	CDSM653_02148
M56	beta-lactamase regulatory protein 1		TTE1079	O163_13720
S01B	serine protease		TTE2568	O163_12460
	serine protease	CDSM653_02427	TTE2683	O163_13415
S08A	subtilisin-like serine protease	CDSM653_00591	TTE0576	O163_03590
	subtilisin-like serine protease			O163_02170
	Tengconlysin [subtilisin-like serine protease]	CDSM653_00870	TTE0824	O163_11670
	subtilisin-like serine protease	CDSM653_02352	TTE2615*
S09C	dipeptidyl aminopeptidase/acylaminoacyl-peptidase	CDSM653_01469	TTE1551	O163_07685
	dipeptidyl aminopeptidase/acylaminoacyl-peptidase	CDSM653_02038	TTE2342	O163_10540
S09X	alpha/beta hydrolase	CDSM653_01673	TTE1809	O163_00715
S11	D-alanyl-D-alanine carboxypeptidase	CDSM653_00959	TTE0925	O163_01890
	D-alanyl-D-alanine carboxypeptidase	CDSM653_01233	TTE1314	O163_08050
	D-alanyl-D-alanine carboxypeptidase	CDSM653_01246	TTE1328	O163_07980
	peptidoglycan-binding protein			O163_07510
S12	Beta-lactamase class C and other penicillin binding proteins	CDSM653_00203	TTE0213	O163_04290
	hypothetical protein			O163_04200
	Beta-lactamase class C and other penicillin binding proteins	CDSM653_00223	TTE0234
S14	ATP-dependent Clp protease proteolytic subunit	CDSM653_00657	TTE0625	O163_03835
	protease subunit of ATP-dependent Clp protease	CDSM653_01299	TTE1381	O163_05895
S16	ATP-dependent Lon protease	CDSM653_00659	TTE0627
	ATPase	CDSM653_01375	TTE1455
	ATP-dependent protease	CDSM653_01635	TTE1771	O163_00890
	DNA repair protein RadA	CDSM653_02021	TTE2325	O163_12845
S26A	Signal peptidase I	CDSM653_02532	TTE0024	O163_11305
S33	lysophospholipase	CDSM653_00451	TTE0419	O163_13655
	alpha/beta hydrolase	CDSM653_00569	TTE0552	O163_08705
	alpha/beta hydrolase	CDSM653_01901		O163_07360
	alpha/beta hydrolase	CDSM653_00572
	alpha/beta hydrolase	CDSM653_00573	TTE0556	O163_08685
	alpha/beta hydrolase		TTE0989	O163_06935
	alpha/beta hydrolase	CDSM653_02293	TTE2547	O163_12350
S41A	periplasmic protease		TTE1974	O163_13215
	periplasmic protease	CDSM653_02354	TTE2617	O163_02185
S49	membrane-bound serine protease	CDSM653_00369	TTE0385	O163_14030
	periplasmic serine protease (ClpP class)	CDSM653_00895	TTE0850	O163_01540
S51	peptidase E	CDSM653_02457	TTE2723
	cyanophycinase	CDSM653_02491	TTE2786	O163_09535
S54	hypothetical protein	CDSM653_00388	TTE0400	O163_07295
S55	sporulation protein IVB	CDSM653_01221	TTE1303	O163_08275
S58	L-aminopeptidase/D-esterase	CDSM653_01091*	TTE1085*	O163_14390*
	L-aminopeptidase/D-esterase	CDSM653_01660	TTE1796	O163_00785
T01B	ATP-dependent protease peptidase subunit	CDSM653_01368	TTE1448	O163_05565
T05	bifunctional ornithine acetyltransferase/N-acetylglutamate synthase	CDSM653_02101	TTE2497	O163_09040
U04	sporulation specific protein; SpoIIGA		TTE1638	O163_02790
U32	collagenase-like protease	CDSM653_01178	TTE1257	O163_09175
	collagenase-like protease	CDSM653_01564	TTE1686	O163_06365
U35	peptidase U35			O163_08155*
U57	hypothetical protein		TTE2562	O163_12420
U62	Zn-dependent protease	CDSM653_02458	TTE2724	O163_02700
	Zn-dependent protease	CDSM653_02459	TTE2725	O163_02695
U68	flagellar biosynthesis/type III secretory pathway protein	CDSM653_01343	TTE1423	O163_05690
	*HGT
	Original annotation in brackets
