# Supplementary material for: Analysis of three genomes within the thermophilic bacterial species Caldanaerobacter subterraneus with a focus on carbon monoxide dehydrogenase evolution and hydrolase diversity
Source: BMC Genomics. 2015 Oct 7;16:757. doi: 10.1186/s12864-015-1955-9 (PMC4596419; doi:10.1186/s12864-015-1955-9)
Supplement: Additional file 12: Table S5. — 16S rRNA sequences utilized in this study. (XLSX 11 kb) [file 12864_2015_1955_MOESM12_ESM.xlsx]

## Sheet: Hoja1
Accession number (or locus tag)	Start	End	Species
CDSM653_02009*	148146	146629	Caldanaerobacter subterraneus subsp. pacificus 1
CDSM653_01438*	10023	8412	Caldanaerobacter subterraneus subsp. pacificus 2
CDSM653_00060*	6286	7559	Caldanaerobacter subterraneus subsp. pacificus 3
CDSM653_00029*	24658	26179	Caldanaerobacter subterraneus subsp. pacificus 4
EU109461	1	1536	Caldanaerobacter subterraneus subsp. subterraneus
AE008691	53858	55384	Caldanaerobacter subterraneus subsp. tengconensis 1
AE008691	2155093	2156619	Caldanaerobacter subterraneus subsp. tengconensis 2
AE008691	83821	85348	Caldanaerobacter subterraneus subsp. tengconensis 3
AE008691	1488415	1490034	Caldanaerobacter subterraneus subsp. tengconensis 4
AXDC01000021	208	1803	Caldanaerobacter subterraneus subsp. yonseiensis 1
AXDC01000042	1276	2810	Caldanaerobacter subterraneus subsp. yonseiensis 2
AXDC01000043	12461	13930	Caldanaerobacter subterraneus subsp. yonseiensis 3
EF530068	1	1419	Caldanaerobacter uzonensis
CP000141	2112241	2113740	Carboxydothermus hydrogenoformans
Y11569	1	1577	Desulfotomaculum kuznetsovii
AY608981	1	1562	Geobacillus thermoglucosidasius
AY656675	1	1430	Moorella thermoacetica
CP000230	3810698	3812174	Rhodospirillum rubrum
AB020336	1	1462	Thermacetogenium phaeum
L09166	1	1523	Thermoanaerobacter brockii subsp. finnii
AJ250846	1	1480	Thermoanaerobacter italicus
Y11279	1	1507	Thermoanaerobacter mathranii subsp. mathranii
CP000924	1373185	1374716	Thermoanaerobacter pseudethanolicus
CP000924	2265744	2267517	Thermoanaerobacter pseudethanolicus
X92513	1	1464	Thermoanaerobacter wiegelii
THYS13_19280	357179	355479	Thermoanaerobacter sp. YS13
THYS13_19550	390619	388919	Thermoanaerobacter sp. YS13
THYS13_06880	655975	654327	Thermoanaerobacter sp. YS13
THYS13_15330	1478382	1476796	Thermoanaerobacter sp. YS13
*locus tag

## Sheet: Hoja1_3
Original headersHeader fields split by '|'
X99238.1.1404 Bacteria	Firmicutes	Clostridia	Clostridiales	Clostridiaceae	Thermobrachium	Thermobrachium celere
X92513.1.1464 Bacteria	Firmicutes	Clostridia	Thermoanaerobacterales	Thermoanaerobacteraceae	Thermoanaerobacter	Thermoanaerobacter wiegelii
Y11279.1.1507 Bacteria	Firmicutes	Clostridia	Thermoanaerobacterales	Thermoanaerobacteraceae	Thermoanaerobacter	Thermoanaerobacter mathranii subsp. mathranii
Y11569.1.1577 Bacteria	Firmicutes	Clostridia	Clostridiales	Peptococcaceae	Desulfotomaculum	Desulfotomaculum kuznetsovii
FR870449.1.1488 Bacteria	Firmicutes	Clostridia	Thermoanaerobacterales	Family III Incertae Sedis	Thermoanaerobacterium	Thermoanaerobacterium thermosaccharolyticum
X69335.1.1525 Bacteria	Firmicutes	Clostridia	Thermoanaerobacterales	Thermodesulfobiaceae	Coprothermobacter	Coprothermobacter proteolyticus
AJ250846.1.1480 Bacteria	Firmicutes	Clostridia	Thermoanaerobacterales	Thermoanaerobacteraceae	Thermoanaerobacter	Thermoanaerobacter italicus
L09166.1.1523 Bacteria	Firmicutes	Clostridia	Thermoanaerobacterales	Thermoanaerobacteraceae	Thermoanaerobacter	Thermoanaerobacter brockii subsp. finnii
EU409943.1.1471 Bacteria	Firmicutes	Clostridia	Clostridiales	Clostridiaceae	Caloramator	Caloramator australicus
AY608981.1.1562 Bacteria	Firmicutes	Bacilli	Bacillales	Bacillaceae	Geobacillus	Geobacillus thermoglucosidasius
AB020336.1.1462 Bacteria	Firmicutes	Clostridia	Thermoanaerobacterales	Thermoanaerobacteraceae	Thermacetogenium	Thermacetogenium phaeum
AF212925.1.1501 Bacteria	Firmicutes	Clostridia	Thermoanaerobacterales	Thermoanaerobacteraceae	Caldanaerobacter	Caldanaerobacter subterraneus subsp. yonseiensis
ABXP01000185.128.1637 Bacteria	Firmicutes	Clostridia	Thermoanaerobacterales	Thermoanaerobacteraceae	Caldanaerobacter	Carboxydibrachium pacificum DSM 12653
AY656675.1.1430 Bacteria	Firmicutes	Clostridia	Thermoanaerobacterales	Thermoanaerobacteraceae	Moorella	Moorella thermoacetica
AE008691.53858.55384 Bacteria	Firmicutes	Clostridia	Thermoanaerobacterales	Thermoanaerobacteraceae	Caldanaerobacter	Thermoanaerobacter tengcongensis MB4
CP000924.1373185.1374716 Bacteria	Firmicutes	Clostridia	Thermoanaerobacterales	Thermoanaerobacteraceae	Thermoanaerobacter	Thermoanaerobacter pseudethanolicus ATCC 33223 (1)
CP000924.2265744.2267517 Bacteria	Firmicutes	Clostridia	Thermoanaerobacterales	Thermoanaerobacteraceae	Thermoanaerobacter	Thermoanaerobacter pseudethanolicus ATCC 33223 (2)
CP000141.2112241.2113740 Bacteria	Firmicutes	Clostridia	Thermoanaerobacterales	Thermoanaerobacteraceae	Carboxydothermus	Carboxydothermus hydrogenoformans Z-2901
CP000230.3810698.3812174 Bacteria	Proteobacteria	Alphaproteobacteria	Rhodospirillales	Rhodospirillaceae	Rhodospirillum	Rhodospirillum rubrum ATCC 11170
L09169.1.1552 Bacteria	Firmicutes	Clostridia	Thermoanaerobacterales	Family III Incertae Sedis	Thermoanaerobacterium	Thermoanaerobacterium saccharolyticum
